# Supplementary material for: 2-(3-Chloro­anilino)pyridine
Source: Acta Crystallogr Sect E Struct Rep Online. 2009 May 29;65(Pt 6):o1449. doi: 10.1107/S1600536809019941 (PMC2969746; doi:10.1107/S1600536809019941)
Supplement: Supplementary file 1 [file e-65-o1449-sup1.cif]

##############################################################################
###                                                                        ###
###        Electronic paper (Acta Crystallographica Section E)             ###
###                                                                        ###
##############################################################################
#                                                                            #
# This CIF contains the data in a paper accepted for publication in Acta     #
# Crystallographica Section E. It conforms to the requirements of Notes      #
# for Authors for Section E, and has been peer reviewed under the auspices   #
# of the IUCr Commission on Journals.                                        #
#                                                                            #
# Full details of the Crystallographic Information File format               #
# are given in the paper "The Crystallographic Information File (CIF):       #
# a New Standard Archive File for Crystallography" by S. R. Hall, F. H.      #
# Allen and I. D. Brown [Acta Cryst. (1991), A47, 655-685].                  #
#                                                                            #
# The current version of the core CIF dictionary is obtainable from          #
# ftp://ftp.iucr.org/pub/cif_core.dic. The current version number is 2.4.    #
#                                                                            #
# Software is freely available for graphical display of the structure(s) in  #
# this CIF.  For information consult the CIF home page http://www.iucr.org/  #
# cif/home.html                                                              #
#                                                                            #
# This file may be used for bona fide research purposes within the           #
# scientific community so long as proper attribution is given to the journal # 
# article from which it was obtained.                                        #
#                                                                            #
##############################################################################
                                             
data_global
_audit_creation_method     SHELXL-97
_journal_date_recd_electronic     2009-05-25
_journal_date_accepted     2009-05-26
_journal_name_full     'Acta Crystallographica, Section E'
_journal_year     2009
_journal_volume     65
_journal_issue      6
_journal_page_first     o1449
_journal_page_last     o1449
_journal_paper_category     QO
_journal_coeditor_code     TK2464
_publ_contact_author
;
     Dr. Seik Weng Ng
     Department of Chemistry
     University of Malaya
     50603 Kuala Lumpur
     Malaysia
;
_publ_contact_author_email     seikweng@um.edu.my
_publ_contact_author_fax     '03 7967 4193'
_publ_contact_author_phone     '03 7967 6778'
_publ_section_title
;
2-(3-Chloroanilino)pyridine
;
loop_
    _publ_author_name
    _publ_author_address
    'Fairuz, Zainal Abidin'
;
Department of Chemistry
University of Malaya
50603 Kuala Lumpur
Malaysia
;
    'Aiyub, Zaharah'
;
Department of Chemistry
University of Malaya
50603 Kuala Lumpur
Malaysia
;
    'Abdullah, Zanariah'
;
Department of Chemistry
University of Malaya
50603 Kuala Lumpur
Malaysia
;
    'Ng, Seik Weng'
;
Department of Chemistry
University of Malaya
50603 Kuala Lumpur
Malaysia
;
_publ_section_synopsis     .
data_I
_audit_creation_method     SHELXL-97
_chemical_name_systematic
;
2-(3-Chloroanilino)pyridine
;
_chemical_name_common     ?
_chemical_formula_moiety     'C11 H9 Cl N2'
_chemical_formula_sum     'C11 H9 Cl N2'
_chemical_formula_iupac     'C11 H9 Cl N2'
_chemical_formula_weight     204.65
_chemical_melting_point     ?
_symmetry_cell_setting     Triclinic
_symmetry_space_group_name_H-M     'P -1'
_symmetry_space_group_name_Hall     '-P 1'
loop_
    _symmetry_equiv_pos_as_xyz
    'x, y, z'
    '-x, -y, -z'
_cell_length_a     3.89540(10)
_cell_length_b     10.7804(4)
_cell_length_c     12.4548(4)
_cell_angle_alpha     64.932(2)
_cell_angle_beta     88.004(2)
_cell_angle_gamma     88.240(2)
_cell_volume     473.40(3)
_cell_formula_units_Z     2
_cell_measurement_reflns_used     1691
_cell_measurement_theta_min     3.2
_cell_measurement_theta_max     27.7
_cell_measurement_temperature     119(2)
_exptl_crystal_description     Prism
_exptl_crystal_colour     'pale purple'
_exptl_crystal_size_max     0.40
_exptl_crystal_size_mid     0.05
_exptl_crystal_size_min     0.02
_exptl_crystal_density_diffrn     1.436
_exptl_crystal_density_meas     ?
_exptl_crystal_density_method     'not measured'
_exptl_crystal_F_000     212
_exptl_absorpt_coefficient_mu     0.359
_exptl_absorpt_correction_type     Multi-scan
_exptl_absorpt_process_details     '(SADABS; Sheldrick, 1996)'
_exptl_absorpt_correction_T_min     0.870
_exptl_absorpt_correction_T_max     0.993
_diffrn_ambient_temperature     119(2)
_diffrn_radiation_type     MoK\a
_diffrn_radiation_wavelength     0.71073
_diffrn_radiation_source     'fine-focus sealed tube'
_diffrn_radiation_monochromator     graphite
_diffrn_measurement_device_type     'Bruker SMART APEX'
_diffrn_measurement_method     \w
_diffrn_detector_area_resol_mean     ?
_diffrn_reflns_number     5923
_diffrn_reflns_av_R_equivalents     0.019
_diffrn_reflns_av_sigmaI/netI     0.025
_diffrn_reflns_theta_min     1.8
_diffrn_reflns_theta_max     27.5
_diffrn_reflns_theta_full     27.5
_diffrn_measured_fraction_theta_max     0.958
_diffrn_measured_fraction_theta_full     0.958
_diffrn_reflns_limit_h_min     -5
_diffrn_reflns_limit_h_max     5
_diffrn_reflns_limit_k_min     -13
_diffrn_reflns_limit_k_max     14
_diffrn_reflns_limit_l_min     -16
_diffrn_reflns_limit_l_max     16
_diffrn_standards_number     0
_diffrn_standards_interval_count     0
_diffrn_standards_interval_time     0
_diffrn_standards_decay_%     0
_reflns_number_total     2064
_reflns_number_gt     1807
_reflns_threshold_expression     I>2\s(I)
_refine_ls_structure_factor_coef     Fsqd
_refine_ls_matrix_type     full
_refine_ls_R_factor_all     0.057
_refine_ls_R_factor_gt     0.047
_refine_ls_wR_factor_gt     0.117
_refine_ls_wR_factor_ref     0.133
_refine_ls_goodness_of_fit_ref     1.07
_refine_ls_restrained_S_all     1.07
_refine_ls_number_reflns     2064
_refine_ls_number_parameters     131
_refine_ls_number_restraints     1
_refine_ls_hydrogen_treatment     mixed
_refine_ls_weighting_scheme     calc
_refine_ls_weighting_details
            'calc w=1/[\s^2^(Fo^2^)+(0.0578P)^2^+0.8P] where P=(Fo^2^+2Fc^2^)/3'
_atom_sites_solution_hydrogens     geom
_atom_sites_solution_primary     direct
_atom_sites_solution_secondary     difmap
_refine_ls_shift/su_max     0.001
_refine_ls_shift/su_mean     0.001
_refine_diff_density_max     0.37
_refine_diff_density_min     -0.29
_refine_ls_extinction_method     none
_refine_ls_extinction_coef     ?
loop_
    _atom_type_symbol
    _atom_type_description
    _atom_type_scat_dispersion_real
    _atom_type_scat_dispersion_imag
    _atom_type_scat_source
    'C' 'C' 0.0033 0.0016
                         'International Tables Vol C Tables 4.2.6.8 and 6.1.1.4'
    'H' 'H' 0.0000 0.0000
                         'International Tables Vol C Tables 4.2.6.8 and 6.1.1.4'
    'N' 'N' 0.0061 0.0033
                         'International Tables Vol C Tables 4.2.6.8 and 6.1.1.4'
    'Cl' 'Cl' 0.1484 0.1585
                         'International Tables Vol C Tables 4.2.6.8 and 6.1.1.4'
_computing_data_collection     'APEX2 (Bruker, 2008)'
_computing_cell_refinement     'SAINT (Bruker, 2008)'
_computing_data_reduction     'SAINT (Bruker, 2008)'
_computing_structure_solution     'SHELXS97 (Sheldrick, 2008)'
_computing_structure_refinement     'SHELXL97 (Sheldrick, 2008)'
_computing_molecular_graphics     'X-SEED (Barbour, 2001)'
_computing_publication_material     'publCIF (Westrip, 2009)'
loop_
    _atom_site_type_symbol
    _atom_site_label
    _atom_site_fract_x
    _atom_site_fract_y
    _atom_site_fract_z
    _atom_site_U_iso_or_equiv
    _atom_site_adp_type
    _atom_site_calc_flag
    _atom_site_refinement_flags
    _atom_site_occupancy
    _atom_site_disorder_assembly
    _atom_site_disorder_group
    Cl Cl1 0.67761(16) -0.15289(6) 0.94724(5) 0.0242(2) Uani d . 1 . .
    N N1 0.7040(6) 0.3450(2) 0.62528(17) 0.0224(5) Uani d D 1 . .
    H H1 0.654(8) 0.390(3) 0.5500(11) 0.024(7) Uiso d D 1 . .
    N N2 0.5081(5) 0.5439(2) 0.63195(17) 0.0207(4) Uani d . 1 . .
    C C1 0.4688(6) 0.6248(2) 0.6895(2) 0.0215(5) Uani d . 1 . .
    H H1A 0.3597 0.7118 0.6492 0.026 Uiso calc R 1 . .
    C C2 0.5768(7) 0.5897(3) 0.8032(2) 0.0237(5) Uani d . 1 . .
    H H2 0.5413 0.6501 0.8404 0.028 Uiso calc R 1 . .
    C C3 0.7401(7) 0.4624(2) 0.8620(2) 0.0230(5) Uani d . 1 . .
    H H3 0.8192 0.4351 0.9402 0.028 Uiso calc R 1 . .
    C C4 0.7861(6) 0.3767(2) 0.8060(2) 0.0206(5) Uani d . 1 . .
    H H4 0.8982 0.2901 0.8443 0.025 Uiso calc R 1 . .
    C C5 0.6623(6) 0.4211(2) 0.69013(19) 0.0186(5) Uani d . 1 . .
    C C6 0.8088(6) 0.2076(2) 0.6660(2) 0.0185(5) Uani d . 1 . .
    C C7 0.7102(6) 0.1066(2) 0.77788(19) 0.0179(5) Uani d . 1 . .
    H H7 0.5747 0.1306 0.8314 0.022 Uiso calc R 1 . .
    C C8 0.8122(6) -0.0275(2) 0.80912(19) 0.0179(5) Uani d . 1 . .
    C C9 1.0038(6) -0.0685(2) 0.7336(2) 0.0209(5) Uani d . 1 . .
    H H9 1.0677 -0.1619 0.7565 0.025 Uiso calc R 1 . .
    C C10 1.0995(6) 0.0324(3) 0.6223(2) 0.0225(5) Uani d . 1 . .
    H H10 1.2316 0.0075 0.5687 0.027 Uiso calc R 1 . .
    C C11 1.0045(6) 0.1685(2) 0.5891(2) 0.0201(5) Uani d . 1 . .
    H H11 1.0731 0.2357 0.5132 0.024 Uiso calc R 1 . .
loop_
    _atom_site_aniso_label
    _atom_site_aniso_U_11
    _atom_site_aniso_U_22
    _atom_site_aniso_U_33
    _atom_site_aniso_U_12
    _atom_site_aniso_U_13
    _atom_site_aniso_U_23
    Cl1 0.0325(4) 0.0186(3) 0.0169(3) -0.0002(2) -0.0003(2) -0.0032(2)
    N1 0.0351(12) 0.0172(10) 0.0128(9) 0.0037(8) -0.0029(8) -0.0044(8)
    N2 0.0263(11) 0.0173(9) 0.0156(9) 0.0010(8) 0.0006(8) -0.0043(7)
    C1 0.0234(12) 0.0194(11) 0.0205(11) 0.0009(9) 0.0027(9) -0.0076(9)
    C2 0.0287(13) 0.0228(12) 0.0222(12) -0.0034(10) 0.0036(10) -0.0119(10)
    C3 0.0297(13) 0.0224(12) 0.0158(11) -0.0051(10) -0.0008(9) -0.0069(9)
    C4 0.0225(12) 0.0183(11) 0.0194(11) -0.0007(9) -0.0038(9) -0.0061(9)
    C5 0.0227(12) 0.0169(11) 0.0135(10) -0.0034(9) 0.0011(8) -0.0038(8)
    C6 0.0192(11) 0.0185(11) 0.0173(11) 0.0007(9) -0.0028(8) -0.0071(9)
    C7 0.0191(11) 0.0204(11) 0.0139(10) 0.0021(9) -0.0005(8) -0.0070(9)
    C8 0.0198(11) 0.0166(10) 0.0139(10) -0.0013(8) -0.0022(8) -0.0029(8)
    C9 0.0227(12) 0.0180(11) 0.0224(11) 0.0032(9) -0.0038(9) -0.0091(9)
    C10 0.0209(12) 0.0286(13) 0.0201(11) 0.0026(9) -0.0002(9) -0.0126(10)
    C11 0.0202(12) 0.0244(12) 0.0145(10) -0.0011(9) -0.0004(8) -0.0071(9)
_geom_special_details
;
All e.s.d.'s (except the e.s.d. in the dihedral angle between two l.s. planes)
are estimated using the full covariance matrix. The cell e.s.d.'s are taken
into account individually in the estimation of e.s.d.'s in distances, angles
and torsion angles; correlations between e.s.d.'s in cell parameters are only
used when they are defined by crystal symmetry. An approximate (isotropic)
treatment of cell e.s.d.'s is used for estimating e.s.d.'s involving l.s.
planes.
;
loop_
    _geom_bond_atom_site_label_1
    _geom_bond_atom_site_label_2
    _geom_bond_site_symmetry_2
    _geom_bond_distance
    _geom_bond_publ_flag
    Cl1 C8 . 1.752(2) ?
    N1 C5 . 1.376(3) ?
    N1 C6 . 1.400(3) ?
    N1 H1 . 0.880(10) ?
    N2 C5 . 1.345(3) ?
    N2 C1 . 1.346(3) ?
    C1 C2 . 1.380(3) ?
    C1 H1A . 0.9500 ?
    C2 C3 . 1.397(3) ?
    C2 H2 . 0.9500 ?
    C3 C4 . 1.378(3) ?
    C3 H3 . 0.9500 ?
    C4 C5 . 1.411(3) ?
    C4 H4 . 0.9500 ?
    C6 C11 . 1.396(3) ?
    C6 C7 . 1.406(3) ?
    C7 C8 . 1.378(3) ?
    C7 H7 . 0.9500 ?
    C8 C9 . 1.386(3) ?
    C9 C10 . 1.398(3) ?
    C9 H9 . 0.9500 ?
    C10 C11 . 1.386(3) ?
    C10 H10 . 0.9500 ?
    C11 H11 . 0.9500 ?
loop_
    _geom_angle_atom_site_label_1
    _geom_angle_atom_site_label_2
    _geom_angle_atom_site_label_3
    _geom_angle_site_symmetry_1
    _geom_angle_site_symmetry_3
    _geom_angle
    _geom_angle_publ_flag
    C5 N1 C6 . . 127.60(19) ?
    C5 N1 H1 . . 114.3(19) ?
    C6 N1 H1 . . 118.1(19) ?
    C5 N2 C1 . . 117.3(2) ?
    N2 C1 C2 . . 124.2(2) ?
    N2 C1 H1A . . 117.9 ?
    C2 C1 H1A . . 117.9 ?
    C1 C2 C3 . . 117.8(2) ?
    C1 C2 H2 . . 121.1 ?
    C3 C2 H2 . . 121.1 ?
    C4 C3 C2 . . 119.7(2) ?
    C4 C3 H3 . . 120.1 ?
    C2 C3 H3 . . 120.1 ?
    C3 C4 C5 . . 118.2(2) ?
    C3 C4 H4 . . 120.9 ?
    C5 C4 H4 . . 120.9 ?
    N2 C5 N1 . . 114.4(2) ?
    N2 C5 C4 . . 122.7(2) ?
    N1 C5 C4 . . 122.8(2) ?
    N1 C6 C11 . . 118.1(2) ?
    N1 C6 C7 . . 123.0(2) ?
    C11 C6 C7 . . 118.8(2) ?
    C8 C7 C6 . . 119.3(2) ?
    C8 C7 H7 . . 120.4 ?
    C6 C7 H7 . . 120.4 ?
    C7 C8 C9 . . 122.7(2) ?
    C7 C8 Cl1 . . 118.76(18) ?
    C9 C8 Cl1 . . 118.48(17) ?
    C8 C9 C10 . . 117.6(2) ?
    C8 C9 H9 . . 121.2 ?
    C10 C9 H9 . . 121.2 ?
    C11 C10 C9 . . 121.0(2) ?
    C11 C10 H10 . . 119.5 ?
    C9 C10 H10 . . 119.5 ?
    C10 C11 C6 . . 120.6(2) ?
    C10 C11 H11 . . 119.7 ?
    C6 C11 H11 . . 119.7 ?
loop_
    _geom_torsion_atom_site_label_1
    _geom_torsion_atom_site_label_2
    _geom_torsion_atom_site_label_3
    _geom_torsion_atom_site_label_4
    _geom_torsion_site_symmetry_1
    _geom_torsion_site_symmetry_2
    _geom_torsion_site_symmetry_3
    _geom_torsion_site_symmetry_4
    _geom_torsion
    _geom_torsion_publ_flag
    C5 N2 C1 C2 . . . . 0.2(4) ?
    N2 C1 C2 C3 . . . . 0.6(4) ?
    C1 C2 C3 C4 . . . . -0.4(4) ?
    C2 C3 C4 C5 . . . . -0.5(4) ?
    C1 N2 C5 N1 . . . . -178.1(2) ?
    C1 N2 C5 C4 . . . . -1.1(4) ?
    C6 N1 C5 N2 . . . . -170.1(2) ?
    C6 N1 C5 C4 . . . . 12.9(4) ?
    C3 C4 C5 N2 . . . . 1.3(4) ?
    C3 C4 C5 N1 . . . . 178.1(2) ?
    C5 N1 C6 C11 . . . . -146.5(2) ?
    C5 N1 C6 C7 . . . . 37.1(4) ?
    N1 C6 C7 C8 . . . . 177.1(2) ?
    C11 C6 C7 C8 . . . . 0.8(3) ?
    C6 C7 C8 C9 . . . . -1.4(4) ?
    C6 C7 C8 Cl1 . . . . -178.31(17) ?
    C7 C8 C9 C10 . . . . 1.1(4) ?
    Cl1 C8 C9 C10 . . . . 178.04(18) ?
    C8 C9 C10 C11 . . . . -0.2(4) ?
    C9 C10 C11 C6 . . . . -0.3(4) ?
    N1 C6 C11 C10 . . . . -176.5(2) ?
    C7 C6 C11 C10 . . . . 0.1(3) ?
loop_
    _geom_hbond_atom_site_label_D
    _geom_hbond_atom_site_label_H
    _geom_hbond_atom_site_label_A
    _geom_hbond_site_symmetry_A
    _geom_hbond_distance_DH
    _geom_hbond_distance_HA
    _geom_hbond_distance_DA
    _geom_hbond_angle_DHA
    _geom_hbond_publ_flag
    N1 H1 N2 2_666 0.880(10)
                           2.180(10)
                                   3.042(3) 167(3) yes
