# Supplementary material for: 2-(3-Chloro­anilino)pyridine
Source: Acta Crystallogr Sect E Struct Rep Online. 2009 May 29;65(Pt 6):o1449. doi: 10.1107/S1600536809019941 (PMC2969746; doi:10.1107/S1600536809019941)
Supplement: Supplementary file 2 [file e-65-o1449-Isup2.hkl]

# 
# h,k,l, Fc-squared, Fo-squared, sigma(Fo-squared) and status flag 
# 
data_I
_shelx_title '  P-1' 
_shelx_refln_list_code          4 
_shelx_F_calc_maximum       73.87 
_exptl_crystal_F_000       212.00 
_reflns_d_resolution_high  0.7696 
 
loop_ 
 _symmetry_equiv_pos_as_xyz 
 'x, y, z' 
 '-x, -y, -z' 
 
_cell_length_a     3.8954 
_cell_length_b    10.7804 
_cell_length_c    12.4548 
_cell_angle_alpha  64.932 
_cell_angle_beta   88.004 
_cell_angle_gamma  88.240 
 
_shelx_F_squared_multiplier     1.000 
 
loop_ 
 _refln_index_h 
 _refln_index_k 
 _refln_index_l 
 _refln_F_squared_calc 
 _refln_F_squared_meas 
 _refln_F_squared_sigma 
 _refln_observed_status 
   3   0   0      113.23      114.27      2.59 o 
   4   0   0       53.93       48.51      6.49 o 
   5   0   0        5.70        4.56      4.23 o 
  -5   1   0        3.29        1.26      3.61 o 
  -4   1   0        6.59        6.17      1.05 o 
  -2   1   0      168.08      160.67      2.58 o 
  -1   1   0      932.10      965.04      8.45 o 
   0   1   0        0.75        0.64      0.21 o 
   1   1   0     3152.77     3081.88     24.17 o 
   2   1   0       16.07       14.31      1.66 o 
   3   1   0       23.43       18.38      1.13 o 
   4   1   0       76.73       92.96      8.48 o 
   5   1   0       11.58        9.95      4.64 o 
  -4   2   0       88.35        0.32      0.76 o 
  -3   2   0      131.86      140.33      3.33 o 
  -2   2   0       34.32       27.18      0.97 o 
  -1   2   0     1281.71     1246.96     14.77 o 
   0   2   0      628.26      621.81      7.21 o 
   1   2   0     1844.65     1862.89     14.91 o 
   2   2   0      275.23      264.74      3.02 o 
   3   2   0        0.98       -1.10      0.74 o 
   4   2   0       36.02       38.25      5.49 o 
   5   2   0        2.90        3.58      3.65 o 
  -4   3   0       29.54       26.28      1.90 o 
  -3   3   0       46.97       47.30      2.11 o 
  -2   3   0       73.55       70.75      2.09 o 
  -1   3   0        4.87        1.77      0.36 o 
   0   3   0      270.83      252.19      3.50 o 
   1   3   0      222.69      232.06      2.42 o 
   2   3   0        1.45        1.11      0.61 o 
   3   3   0      403.81      405.58      6.61 o 
   4   3   0        4.09        1.96      1.24 o 
  -4   4   0       65.39       61.54      2.84 o 
  -3   4   0      227.70      230.80      4.73 o 
  -2   4   0      500.80      514.53      5.02 o 
  -1   4   0      289.10      339.56      3.44 o 
   0   4   0     1105.93     1127.29     13.11 o 
   1   4   0      401.88      380.72      3.67 o 
   2   4   0       93.59       90.80      3.60 o 
   3   4   0      167.61      159.56      3.51 o 
   4   4   0       11.87        9.58      1.52 o 
  -4   5   0      108.82      121.80      4.02 o 
  -3   5   0        4.85       -0.15      0.87 o 
  -2   5   0      147.08      144.48      3.79 o 
  -1   5   0       55.57       40.46      1.24 o 
   0   5   0      423.87      429.61      5.91 o 
   1   5   0       33.23       32.04      0.86 o 
   2   5   0      185.51      176.06      3.32 o 
   3   5   0       97.09       90.22      1.95 o 
  -4   6   0        2.74        3.11      1.42 o 
  -3   6   0       47.94       51.35      2.51 o 
  -2   6   0        8.02        5.05      0.62 o 
  -1   6   0        9.38        9.28      0.66 o 
   0   6   0      165.12      163.85      3.14 o 
   1   6   0       21.26       25.32      1.79 o 
   2   6   0      203.25      195.06      2.62 o 
   3   6   0       17.05       14.63      1.54 o 
  -4   7   0        9.86       11.04      1.87 o 
  -3   7   0       74.04       67.36      2.99 o 
  -2   7   0       15.84       10.14      1.42 o 
  -1   7   0        0.33       -0.57      0.82 o 
   0   7   0       93.95      102.03      2.54 o 
   1   7   0      388.30      391.81     10.93 o 
   2   7   0       13.70       14.19      1.53 o 
   3   7   0       83.59       89.59      3.33 o 
  -3   8   0       47.93       34.80      2.43 o 
  -2   8   0      122.96      107.97      3.60 o 
  -1   8   0      338.48      288.96      3.74 o 
   0   8   0        0.76        0.55      0.56 o 
   1   8   0      796.12      812.67     11.41 o 
   2   8   0        0.23        0.69      0.94 o 
   3   8   0        1.17       -0.02      1.13 o 
  -3   9   0       30.04       34.76      2.68 o 
  -2   9   0       17.71       11.41      1.70 o 
  -1   9   0       34.71       40.91      1.48 o 
   0   9   0       42.69       47.15      1.60 o 
   1   9   0      120.92      112.51      3.32 o 
   2   9   0       11.02        7.49      1.38 o 
   3   9   0       29.65       43.89      2.75 o 
  -3  10   0       24.92       19.50      2.47 o 
  -2  10   0       40.44       41.14      2.84 o 
  -1  10   0       24.18       16.14      1.91 o 
   0  10   0      162.90      163.44      3.04 o 
   1  10   0        2.21        1.53      1.03 o 
   2  10   0        9.40       11.13      1.66 o 
   3  10   0       51.31       59.16      3.29 o 
  -2  11   0       54.33       47.38      3.19 o 
  -1  11   0       52.77       62.37      3.30 o 
   0  11   0        0.05       -0.65      0.75 o 
   1  11   0       54.47       52.38      2.76 o 
   2  11   0        6.65        3.44      1.36 o 
  -1  12   0       47.63       52.36      3.36 o 
   0  12   0        0.18        1.48      0.95 o 
   1  12   0       40.79       32.41      1.83 o 
  -1 -12   1        0.03        0.04      0.96 o 
   0 -12   1        9.44       15.68      3.16 o 
   1 -12   1       39.36       41.28      3.22 o 
  -2 -11   1        6.64        7.61      1.63 o 
  -1 -11   1       71.23       74.37      3.30 o 
   0 -11   1       72.18       85.53      3.24 o 
   1 -11   1       58.96       52.76      3.21 o 
   2 -11   1       13.03       18.02      2.34 o 
  -2 -10   1       24.97       15.78      1.99 o 
  -1 -10   1        4.97        8.77      1.49 o 
   0 -10   1       88.96       81.06      5.77 o 
   1 -10   1       46.11       31.21      2.45 o 
   2 -10   1        0.47       -1.41      1.17 o 
  -3  -9   1        7.07        7.16      1.64 o 
  -2  -9   1       73.10       77.97      3.29 o 
  -1  -9   1        0.96        0.95      0.96 o 
   0  -9   1       25.70       22.78      1.67 o 
   1  -9   1        8.41       13.57      1.06 o 
   2  -9   1        2.12        6.84      1.55 o 
   3  -9   1       25.92       22.30      2.21 o 
  -3  -8   1        1.34       -0.52      1.19 o 
  -2  -8   1        0.13        1.02      0.97 o 
  -1  -8   1      130.52      126.44      3.51 o 
   0  -8   1      232.96      218.17      4.39 o 
   1  -8   1       23.00       21.23      1.14 o 
   2  -8   1      520.25      484.10      8.67 o 
   3  -8   1        8.90       11.80      1.78 o 
  -4  -7   1        0.00        0.07      1.18 o 
  -3  -7   1      140.84      138.56      4.07 o 
  -2  -7   1      297.36      302.66      5.91 o 
  -1  -7   1       97.83      111.98      3.08 o 
   0  -7   1      296.27      284.08      4.99 o 
   1  -7   1       16.31       13.66      2.02 o 
   2  -7   1       92.51       95.91      3.17 o 
   3  -7   1        3.52        1.59      1.20 o 
   4  -7   1        0.13       -1.22      1.15 o 
  -3  -6   1       31.36       34.38      2.18 o 
  -2  -6   1       38.24       38.72      2.05 o 
  -1  -6   1       41.22       43.06      0.99 o 
   0  -6   1       43.54       35.44      1.54 o 
   1  -6   1      122.75      108.08      7.67 o 
   2  -6   1       15.09       11.18      3.44 o 
   3  -6   1       80.98       76.58      3.00 o 
   4  -6   1       30.57       32.67      2.24 o 
  -3  -5   1       26.26       22.15      1.74 o 
  -2  -5   1       32.05       27.05      0.92 o 
  -1  -5   1      669.91      669.36     11.80 o 
   0  -5   1        0.73        1.63      0.62 o 
   1  -5   1      602.62      626.81      7.66 o 
   2  -5   1      158.29      168.75      2.46 o 
   3  -5   1        0.38        2.03      0.94 o 
   4  -5   1        3.13        0.85      1.85 o 
  -3  -4   1        1.51        0.95      0.58 o 
  -2  -4   1       20.82       18.50      0.81 o 
  -1  -4   1      257.00      258.28      2.78 o 
   0  -4   1      137.79      131.21      2.53 o 
   1  -4   1      599.41      674.56      6.17 o 
   2  -4   1        0.05        2.83      0.54 o 
   3  -4   1       31.36       25.41      1.63 o 
   4  -4   1       56.79       64.76      8.11 o 
  -4  -3   1        0.57       -0.23      2.19 o 
  -3  -3   1      461.44      447.57      6.57 o 
  -2  -3   1     2092.48     2087.96     17.18 o 
  -1  -3   1       13.54       13.02      0.49 o 
   0  -3   1      284.45      263.38      3.83 o 
   1  -3   1      275.83      245.80      4.79 o 
   2  -3   1      417.61      460.12      5.11 o 
   3  -3   1      204.49      209.96      4.28 o 
   4  -3   1      119.02      117.64     10.01 o 
  -4  -2   1       13.78       17.44      4.30 o 
  -3  -2   1      109.78      101.32      6.98 o 
  -2  -2   1      464.10      502.94      9.26 o 
  -1  -2   1      225.03      235.72      2.37 o 
   0  -2   1        3.57        1.90      0.48 o 
   1  -2   1     1055.30     1062.78     20.77 o 
   2  -2   1      411.78      450.24      6.43 o 
   3  -2   1       19.29       24.25      1.30 o 
   4  -2   1       43.52       48.16      6.73 o 
  -5  -1   1        9.74        4.84      3.83 o 
  -3  -1   1       12.41        7.81      1.63 o 
  -2  -1   1      775.50      787.34      7.08 o 
  -1  -1   1     5457.51     5264.21     69.16 o 
   0  -1   1        0.73        0.73      0.16 o 
   2  -1   1       32.75       30.53      2.79 o 
   3  -1   1       22.92       21.52      1.59 o 
   4  -1   1       20.76       19.02      2.80 o 
   5  -1   1       38.03       42.28      7.68 o 
  -5   0   1        8.39        4.22      3.67 o 
  -4   0   1       11.47        4.83      1.22 o 
  -3   0   1        9.99       13.09      0.94 o 
  -2   0   1     1098.69     1095.66      9.98 o 
  -1   0   1     2043.48     2042.82     17.11 o 
   0   0   1        1.38        1.21      0.20 o 
   1   0   1     5334.43     5211.93     41.00 o 
   2   0   1       80.39       84.70      2.05 o 
   3   0   1      400.27      416.54      4.67 o 
   4   0   1        7.50        6.40      1.52 o 
   5   0   1        0.00       -0.09      3.21 o 
  -5   1   1       40.18       52.08      8.07 o 
  -4   1   1       17.38       18.52      1.57 o 
  -3   1   1        0.62        0.89      0.73 o 
  -2   1   1     1164.55     1213.31     14.95 o 
  -1   1   1       22.02       20.42      0.91 o 
   0   1   1      756.00      792.77      9.16 o 
   1   1   1      807.20      778.98      6.51 o 
   2   1   1       36.76       51.38      1.08 o 
   3   1   1      118.11      133.51      2.18 o 
   4   1   1        6.91        4.22      1.34 o 
   5   1   1        4.07        3.52      3.84 o 
  -4   2   1       28.65       27.30      1.84 o 
  -3   2   1      303.75      344.39      5.99 o 
  -2   2   1        4.00        4.39      0.81 o 
  -1   2   1      184.53      179.05      2.98 o 
   0   2   1       47.71       50.75      1.38 o 
   1   2   1      706.99      741.50      6.31 o 
   2   2   1      523.28      520.98      7.25 o 
   3   2   1       13.58       14.15      2.34 o 
   4   2   1        3.85        0.74      1.17 o 
   5   2   1       23.05       29.72      6.27 o 
  -4   3   1        0.03       -1.38      0.92 o 
  -3   3   1       35.83       38.86      1.98 o 
  -2   3   1       26.96       39.82      1.63 o 
  -1   3   1      147.72      153.07      1.68 o 
   0   3   1     1110.61     1120.85     25.24 o 
   1   3   1      448.07      434.06      5.42 o 
   2   3   1        1.24        0.59      0.41 o 
   3   3   1       31.22       31.07      1.81 o 
   4   3   1        7.76        8.16      1.52 o 
  -4   4   1       87.31       94.67      3.48 o 
  -3   4   1       27.59       22.71      1.69 o 
  -2   4   1      412.91      418.49      7.52 o 
  -1   4   1     1207.39     1249.79     10.33 o 
   0   4   1      393.63      411.44      3.89 o 
   1   4   1      173.95      164.57      2.00 o 
   2   4   1       42.56       37.73      1.51 o 
   3   4   1       23.12       22.21      1.86 o 
   4   4   1       97.55      110.06      3.75 o 
  -4   5   1      345.21      383.17      7.61 o 
  -3   5   1        7.99        9.99      1.29 o 
  -2   5   1       34.30       26.66      0.85 o 
  -1   5   1      530.61      478.63      4.57 o 
   0   5   1      124.94      159.95      2.69 o 
   1   5   1       21.34       20.81      0.77 o 
   2   5   1      287.82      279.95      3.33 o 
   3   5   1        0.00        0.36      0.68 o 
   4   5   1       60.63       50.45      2.59 o 
  -4   6   1       76.09       94.72      3.86 o 
  -3   6   1        9.60        3.62      1.16 o 
  -2   6   1       34.01       32.74      1.86 o 
  -1   6   1       49.25       55.58      1.20 o 
   0   6   1       69.15       53.27      1.22 o 
   1   6   1       49.62       45.24      1.13 o 
   2   6   1      188.43      189.93      2.65 o 
   3   6   1       65.01       66.39      3.68 o 
  -4   7   1        1.02        1.27      1.32 o 
  -3   7   1       41.84       37.18      2.35 o 
  -2   7   1      185.46      189.22      4.52 o 
  -1   7   1        6.11        4.11      0.76 o 
   0   7   1      166.80      155.06      2.35 o 
   1   7   1      103.24      103.37      5.05 o 
   2   7   1       66.92       67.49      3.86 o 
   3   7   1       30.16       25.63      1.95 o 
  -3   8   1       19.54       18.13      2.01 o 
  -2   8   1       11.93        8.77      1.52 o 
  -1   8   1      234.90      201.35      2.84 o 
   0   8   1       21.98       20.83      1.41 o 
   1   8   1       51.75       45.54      1.28 o 
   2   8   1      369.17      387.04      6.94 o 
   3   8   1       42.62       53.46      2.74 o 
  -3   9   1        8.17        6.93      1.66 o 
  -2   9   1        5.92        4.70      1.34 o 
  -1   9   1      344.66      299.96      3.89 o 
   0   9   1      140.33      133.12      2.47 o 
   1   9   1       16.41       18.88      1.62 o 
   2   9   1      190.13      192.70      4.73 o 
   3   9   1        3.34        0.42      1.15 o 
  -3  10   1        5.63        0.71      1.34 o 
  -2  10   1      201.31      212.20      5.63 o 
  -1  10   1        1.38        2.62      1.21 o 
   0  10   1        5.07        8.30      1.29 o 
   1  10   1        0.76       -0.09      0.95 o 
   2  10   1       83.78       74.12      3.19 o 
   3  10   1        1.92        4.75      1.49 o 
  -2  11   1       23.77       18.59      2.32 o 
  -1  11   1        3.03        3.53      1.44 o 
   0  11   1        0.08        0.42      0.75 o 
   1  11   1      241.57      244.44      3.98 o 
   2  11   1      199.46      211.92      5.42 o 
  -1  12   1       83.31       98.25      4.32 o 
   0  12   1       86.25      101.59      4.10 o 
   1  12   1        0.05        0.71      0.89 o 
   2  12   1        6.73        8.04      1.74 o 
   0  13   1       66.70       78.50      3.94 o 
  -1 -11   2       94.06      104.74      4.06 o 
   0 -11   2      108.36       99.59      2.75 o 
   1 -11   2       10.05       14.69      2.14 o 
  -2 -10   2       17.53       16.40      2.11 o 
  -1 -10   2        0.09        3.61      1.26 o 
   0 -10   2        1.56       -0.84      0.73 o 
   1 -10   2       24.57       31.43      1.63 o 
   2 -10   2        5.02       -0.44      1.31 o 
  -3  -9   2        7.54        7.66      1.74 o 
  -2  -9   2      110.83      104.77      3.89 o 
  -1  -9   2       15.71       15.95      1.73 o 
   0  -9   2       25.72       30.93      1.96 o 
   1  -9   2      290.61      276.77      5.06 o 
   2  -9   2       20.23       21.99      2.21 o 
   3  -9   2        0.00        2.99      1.43 o 
  -3  -8   2       56.90       51.66      2.94 o 
  -2  -8   2       46.81       53.54      2.73 o 
  -1  -8   2        0.11        0.93      0.92 o 
   0  -8   2      276.95      266.81      5.20 o 
   1  -8   2        5.33        3.14      0.70 o 
   2  -8   2        8.48        7.30      1.48 o 
   3  -8   2       70.35       65.79      3.26 o 
  -3  -7   2        5.62        6.40      1.43 o 
  -2  -7   2       25.91       27.18      2.00 o 
  -1  -7   2      371.72      359.16      6.30 o 
   0  -7   2      456.80      434.26      6.92 o 
   1  -7   2       22.38       24.46      1.16 o 
   2  -7   2       37.01       34.75      1.44 o 
   3  -7   2      137.88      125.53      4.00 o 
  -4  -6   2       92.20       89.77      3.64 o 
  -3  -6   2       18.81       13.06      1.57 o 
  -2  -6   2      123.04      135.03      3.59 o 
  -1  -6   2       77.21       55.90      2.18 o 
   0  -6   2      988.81      980.38     12.62 o 
   1  -6   2      202.74      204.45      2.90 o 
   2  -6   2       21.11       22.97      1.12 o 
   3  -6   2       53.12       46.67      2.42 o 
   4  -6   2       29.78       21.90      5.78 o 
  -4  -5   2       10.59        2.03      1.19 o 
  -3  -5   2        2.87        2.66      1.04 o 
  -2  -5   2        2.84        3.17      0.88 o 
  -1  -5   2      705.96      680.59      9.33 o 
   0  -5   2      429.18      487.88      6.98 o 
   1  -5   2        0.61       -0.28      0.44 o 
   2  -5   2       80.10       80.10      1.70 o 
   3  -5   2       18.24       13.92      1.47 o 
   4  -5   2        9.53       13.49      4.87 o 
  -3  -4   2      296.40      309.89      5.34 o 
  -2  -4   2       95.58       95.07      2.34 o 
  -1  -4   2       19.11       13.80      1.08 o 
   0  -4   2        4.28        2.90      0.68 o 
   1  -4   2      198.47      253.16      3.00 o 
   2  -4   2        6.76        7.02      0.69 o 
   3  -4   2      110.97      108.69      2.01 o 
   4  -4   2        0.44       -0.09      2.58 o 
  -4  -3   2      468.79      481.55     20.45 o 
  -3  -3   2      110.94      105.86      4.20 o 
  -2  -3   2      514.00      510.91      6.85 o 
  -1  -3   2      152.39      145.58      2.48 o 
   0  -3   2      837.16      857.90     10.49 o 
   1  -3   2      550.31      548.13      6.45 o 
   2  -3   2      419.15      473.89      5.22 o 
   3  -3   2       76.22       70.55      4.72 o 
   4  -3   2       51.36       43.02      6.58 o 
  -4  -2   2       59.65       70.81      7.17 o 
  -3  -2   2      105.57      100.36      2.57 o 
  -2  -2   2      508.78      515.58      5.00 o 
  -1  -2   2       20.99       29.21      1.00 o 
   0  -2   2        5.44        5.17      0.78 o 
   1  -2   2       22.15       19.06      0.58 o 
   2  -2   2      407.80      389.10      4.35 o 
   3  -2   2       49.43       52.23      4.26 o 
   4  -2   2      140.90      140.21     10.81 o 
  -4  -1   2        5.70        9.81      3.62 o 
  -3  -1   2      349.07      365.29      5.74 o 
  -2  -1   2       25.39       24.53      1.39 o 
  -1  -1   2      988.31      935.48     10.97 o 
   0  -1   2     2008.70     1997.39     20.01 o 
   1  -1   2       19.80       19.18      0.61 o 
   2  -1   2      233.22      254.17      3.01 o 
   3  -1   2       47.83       53.79      4.32 o 
   4  -1   2       36.29       28.97      2.28 o 
  -4   0   2        8.66        9.19      1.33 o 
  -3   0   2      145.35      132.29      3.25 o 
  -2   0   2       24.75       24.82      1.25 o 
   0   0   2     1342.47     1334.94     21.44 o 
   1   0   2      673.85      674.54      5.75 o 
   2   0   2       10.69       10.28      0.67 o 
   3   0   2       68.86       72.84      1.60 o 
   4   0   2       44.88       55.59      7.09 o 
   5   0   2       38.67       31.55      6.58 o 
  -4   1   2      131.11      140.71      4.73 o 
  -3   1   2       89.56       93.00      2.71 o 
  -2   1   2        8.42        3.87      0.76 o 
  -1   1   2      295.97      275.12      2.63 o 
   0   1   2      259.86      285.41      2.67 o 
   1   1   2     5288.69     5322.63     42.27 o 
   2   1   2      272.39      253.86      2.78 o 
   3   1   2       25.44       24.93      1.29 o 
   4   1   2      152.96      153.94      4.41 o 
   5   1   2        5.72        2.96      1.79 o 
  -4   2   2        0.11        1.27      1.04 o 
  -3   2   2       37.94       49.21      2.14 o 
  -2   2   2        5.65        5.43      0.86 o 
  -1   2   2      869.25      835.88     10.34 o 
   0   2   2     3534.76     3952.03     43.99 o 
   1   2   2     1703.79     1773.68     20.44 o 
   2   2   2        0.09       -0.87      0.58 o 
   3   2   2        0.09        1.33      0.94 o 
   4   2   2       71.55       68.30      3.07 o 
   5   2   2        0.31        4.08      1.83 o 
  -4   3   2        4.93        2.02      1.16 o 
  -3   3   2      118.45      129.66      3.43 o 
  -2   3   2      244.42      256.48      4.55 o 
  -1   3   2        8.48        7.36      0.80 o 
   0   3   2      721.87      723.39     11.80 o 
   1   3   2        2.08        0.65      0.52 o 
   2   3   2       35.45       38.60      1.60 o 
   3   3   2      247.55      244.79      4.82 o 
   4   3   2      115.05      119.27      3.77 o 
  -4   4   2        0.02       -0.89      1.04 o 
  -3   4   2       50.03       51.00      2.37 o 
  -2   4   2      241.71      220.67      2.40 o 
  -1   4   2      227.01      207.98      2.91 o 
   0   4   2       37.87       38.42      0.85 o 
   1   4   2      273.70      274.45      2.92 o 
   2   4   2       27.70       23.29      2.81 o 
   3   4   2        5.53        4.03      1.03 o 
   4   4   2        4.56        5.01      1.35 o 
  -4   5   2       12.59        9.97      1.64 o 
  -3   5   2      548.88      513.72      8.48 o 
  -2   5   2       35.70       35.34      0.80 o 
  -1   5   2      404.50      396.44      7.33 o 
   0   5   2      236.30      233.75      2.62 o 
   1   5   2      219.54      232.89      3.96 o 
   2   5   2       98.99       86.06      2.35 o 
   3   5   2      153.49      145.92      3.51 o 
   4   5   2      116.96      132.39      3.99 o 
  -4   6   2        4.34        5.88      1.60 o 
  -3   6   2      384.48      385.41      7.10 o 
  -2   6   2        8.80        7.75      1.14 o 
  -1   6   2       70.54       77.35      1.32 o 
   0   6   2       63.85       46.36      1.11 o 
   1   6   2       54.50       48.78      1.31 o 
   2   6   2       27.55       26.36      1.26 o 
   4   6   2        0.19        2.93      2.70 o 
  -4   7   2       67.80       80.04      3.72 o 
  -3   7   2        6.71        7.56      1.38 o 
  -2   7   2       27.84       29.06      1.87 o 
  -1   7   2       12.98       15.47      0.74 o 
   0   7   2       18.75       13.28      1.22 o 
   1   7   2      320.80      305.22      3.62 o 
   2   7   2       62.24       57.46      2.70 o 
   3   7   2        3.32        2.89      1.04 o 
  -4   8   2        8.05        9.30      1.91 o 
  -3   8   2        0.02        0.24      0.99 o 
  -2   8   2       57.66       41.36      2.34 o 
  -1   8   2      225.58      237.75      5.31 o 
   0   8   2      330.83      310.73      3.78 o 
   1   8   2       11.48       11.35      1.21 o 
   2   8   2       83.33       78.25      1.85 o 
  -3   9   2       83.41       79.30      3.59 o 
  -2   9   2       66.26       72.18      3.12 o 
  -1   9   2       42.44       36.45      2.24 o 
   0   9   2       37.59       36.93      1.35 o 
   1   9   2       13.30       14.81      0.96 o 
   2   9   2      142.27      147.82      4.02 o 
   3   9   2      111.27      116.71      3.87 o 
  -3  10   2        0.02       -0.68      1.38 o 
  -2  10   2       54.69       50.47      2.91 o 
  -1  10   2        0.94        1.57      1.13 o 
   0  10   2      515.81      506.49      5.84 o 
   1  10   2      267.14      269.35      3.91 o 
   2  10   2       93.21      104.29      3.68 o 
   3  10   2        4.93       10.16      1.80 o 
  -2  11   2       14.67       12.86      2.00 o 
  -1  11   2       77.60       71.41      3.37 o 
   0  11   2       41.15       46.67      5.46 o 
   1  11   2        0.87       -0.99      0.85 o 
   2  11   2       30.87       29.63      2.32 o 
  -2  12   2       10.45       17.19      2.39 o 
  -1  12   2      103.38      121.63      4.58 o 
   0  12   2       34.81       30.24      2.54 o 
   1  12   2        4.96        2.64      1.01 o 
   2  12   2       12.14       16.50      1.46 o 
  -1  13   2        2.37        7.33      1.93 o 
   0  13   2        3.64        1.90      1.52 o 
   1  13   2       68.13       76.87      2.55 o 
  -1 -11   3        4.62        4.41      1.61 o 
   0 -11   3       15.09       17.89      1.50 o 
   1 -11   3        2.54        5.19      1.77 o 
  -2 -10   3       82.55       99.13      4.17 o 
  -1 -10   3       16.72       12.25      1.68 o 
   0 -10   3       46.17       33.04      2.28 o 
   1 -10   3       96.27      107.80      3.87 o 
   2 -10   3       11.29       20.90      2.47 o 
  -2  -9   3       88.93       85.91      3.63 o 
  -1  -9   3      169.28      157.37      4.35 o 
   0  -9   3        6.41        3.85      1.17 o 
   1  -9   3       82.63       73.82      2.88 o 
   2  -9   3       41.05       31.81      2.55 o 
  -3  -8   3       96.06      112.26      4.21 o 
  -2  -8   3       60.92       71.54      3.19 o 
  -1  -8   3      110.98       99.30      3.25 o 
   0  -8   3        0.25        1.22      0.92 o 
   1  -8   3       12.29       13.67      3.21 o 
   2  -8   3       14.98       15.37      1.86 o 
   3  -8   3       31.80       31.58      2.35 o 
  -3  -7   3        1.23        2.76      1.10 o 
  -2  -7   3        0.56        2.39      1.09 o 
  -1  -7   3       52.06       48.16      2.33 o 
   0  -7   3        5.17        9.04      1.25 o 
   1  -7   3      282.01      285.61      3.91 o 
   2  -7   3        0.63        4.37      1.82 o 
   3  -7   3      112.18      117.59      3.65 o 
  -4  -6   3       10.39       12.81      1.90 o 
  -3  -6   3       18.71       22.67      1.98 o 
  -2  -6   3      340.46      339.40      6.42 o 
  -1  -6   3      545.50      538.93      8.27 o 
   0  -6   3       64.86       52.04      2.10 o 
   1  -6   3      546.99      526.58      5.72 o 
   2  -6   3      106.13      100.86      2.12 o 
   3  -6   3       31.20       29.16      1.95 o 
   4  -6   3       23.44       23.44      6.05 o 
  -4  -5   3       25.08       18.51      1.93 o 
  -3  -5   3       54.47       50.53      2.48 o 
  -2  -5   3        2.97        0.90      0.79 o 
  -1  -5   3       19.93       16.73      1.36 o 
   0  -5   3       64.87       52.72      3.37 o 
   1  -5   3       61.18       53.73      1.43 o 
   2  -5   3      168.14      154.72      3.31 o 
   3  -5   3        0.86        2.92      0.98 o 
   4  -5   3        0.02       -1.88      2.90 o 
  -4  -4   3        0.00        1.11      1.09 o 
  -3  -4   3      225.44      238.37      5.02 o 
  -2  -4   3       53.09       51.85      2.17 o 
  -1  -4   3       13.26       12.94      1.20 o 
   0  -4   3      488.02      512.88      6.61 o 
   1  -4   3      166.08      161.13      3.26 o 
   2  -4   3       34.34       38.40      1.13 o 
   3  -4   3       16.31       16.73      1.38 o 
   4  -4   3        6.67        3.25      3.13 o 
  -3  -3   3       86.56       75.51      2.40 o 
  -2  -3   3       19.18       23.27      1.46 o 
   0  -3   3      150.03      160.35      2.72 o 
   1  -3   3      203.22      191.81      2.40 o 
   2  -3   3        0.48        0.04      0.40 o 
   3  -3   3        8.16        5.04      1.96 o 
   4  -3   3       17.33       15.73      4.60 o 
  -4  -2   3      169.97      197.16     11.77 o 
  -3  -2   3        3.82        1.34      0.69 o 
  -2  -2   3      313.03      311.96      7.21 o 
  -1  -2   3     2307.07     2229.86     25.25 o 
   0  -2   3       20.04       15.36      0.49 o 
   1  -2   3        2.30        1.97      0.59 o 
   2  -2   3      497.36      474.86      4.92 o 
   3  -2   3      166.06      162.04      2.63 o 
   4  -2   3       34.36       30.92      2.39 o 
  -4  -1   3       68.37       75.29      7.52 o 
  -3  -1   3      153.32      153.04      4.61 o 
  -2  -1   3      640.66      641.44     15.71 o 
  -1  -1   3       41.58       38.78      1.28 o 
   0  -1   3       12.90       16.10      0.49 o 
   1  -1   3        1.06       -0.30      0.53 o 
   2  -1   3      135.12      142.87      2.22 o 
   3  -1   3       21.91       24.03      1.08 o 
   4  -1   3        0.82        0.64      1.29 o 
  -4   0   3       19.61       23.83      1.86 o 
  -3   0   3        7.77        6.61      0.71 o 
  -1   0   3        9.38       12.85      0.58 o 
   0   0   3      678.54      683.70      6.61 o 
   1   0   3      475.63      418.52      3.82 o 
   2   0   3      395.39      407.92      4.06 o 
   3   0   3       97.56      114.22      2.41 o 
   4   0   3       52.45       50.80      6.29 o 
  -4   1   3       66.76       63.85      2.84 o 
  -3   1   3        1.09       -0.49      0.74 o 
  -2   1   3        2.14        1.19      0.38 o 
  -1   1   3      661.14      654.36      5.66 o 
   0   1   3        0.13       -0.13      0.27 o 
   1   1   3     1251.22     1360.00     16.03 o 
   2   1   3      460.63      472.35      4.47 o 
   3   1   3        6.02        9.23      1.27 o 
   4   1   3       22.58       19.81      2.40 o 
   5   1   3       72.14       86.36      9.98 o 
  -4   2   3       39.06       44.79      2.45 o 
  -3   2   3       13.61        9.35      1.28 o 
  -2   2   3      290.78      330.89      5.50 o 
  -1   2   3      853.44      877.92      7.50 o 
   0   2   3     1044.41     1132.46     13.19 o 
   1   2   3      745.30      775.95      9.64 o 
   2   2   3     3121.53     3221.68     37.13 o 
   3   2   3      129.26      122.25      3.31 o 
   4   2   3       11.48       14.41      1.88 o 
  -4   3   3        0.54        3.44      1.20 o 
  -3   3   3       30.54       26.30      1.80 o 
  -2   3   3      542.87      600.93      8.76 o 
  -1   3   3        4.40        5.96      0.77 o 
   0   3   3      145.10      172.05      2.74 o 
   1   3   3      568.39      548.11      6.11 o 
   2   3   3       20.75       21.27      2.08 o 
   3   3   3       30.49       33.70      2.00 o 
   4   3   3        9.51       16.41      1.90 o 
  -4   4   3       63.83       70.76      3.17 o 
  -3   4   3        1.44        1.20      0.92 o 
  -2   4   3       99.39      102.94      2.74 o 
  -1   4   3      214.59      214.34      3.84 o 
   0   4   3      138.66      161.15      2.81 o 
   1   4   3      174.50      168.19      2.97 o 
   2   4   3       46.59       40.13      1.70 o 
   3   4   3       38.04       40.22      2.05 o 
   4   4   3       22.20       28.96      2.27 o 
  -4   5   3        2.87        6.74      1.52 o 
  -3   5   3       64.31       71.56      2.92 o 
  -2   5   3      155.08      125.09      3.16 o 
  -1   5   3       84.67       70.07      2.09 o 
   0   5   3      514.36      553.85     15.23 o 
   1   5   3      230.76      250.17      4.14 o 
   2   5   3      239.14      251.82      4.43 o 
   3   5   3       67.81       73.80      2.66 o 
   4   5   3       19.36       18.28      1.90 o 
  -4   6   3       58.86       53.47      3.02 o 
  -3   6   3       64.40       71.51      2.95 o 
  -2   6   3      100.58       97.11      2.92 o 
  -1   6   3       46.59       43.32      0.89 o 
   0   6   3     1078.05     1170.09     10.00 o 
   1   6   3      183.37      154.41      2.24 o 
   2   6   3       70.92       82.87      3.43 o 
   3   6   3       60.74       52.85      2.30 o 
   4   6   3       59.45       48.00      6.43 o 
  -4   7   3       26.26       24.02      2.42 o 
  -3   7   3      129.49      135.67      4.02 o 
  -2   7   3      250.62      235.69      5.02 o 
  -1   7   3      206.40      188.12      2.37 o 
   0   7   3       56.50       62.95      1.34 o 
   1   7   3       10.47       20.07      0.91 o 
   2   7   3        1.42        0.20      0.48 o 
   3   7   3       37.32       37.41      1.99 o 
   4   7   3       32.40       35.19      5.77 o 
  -4   8   3       23.32       19.98      2.55 o 
  -3   8   3       39.04       35.78      2.43 o 
  -2   8   3      119.92      121.55      3.62 o 
  -1   8   3       29.55       33.95      1.05 o 
   0   8   3      136.38      128.40      3.77 o 
   1   8   3        0.84        0.65      0.44 o 
   2   8   3      264.97      272.71      8.79 o 
   3   8   3      105.11      105.27      8.02 o 
  -3   9   3       57.99       48.85      2.83 o 
  -2   9   3        0.02       -0.94      0.94 o 
  -1   9   3       51.55       61.45      2.75 o 
   0   9   3       30.66       32.95      1.23 o 
   1   9   3        0.39       -0.24      0.44 o 
   2   9   3        8.49        2.02      0.98 o 
  -3  10   3        3.85        7.06      1.69 o 
  -2  10   3       19.86       19.17      2.08 o 
  -1  10   3      296.28      287.85      6.24 o 
   0  10   3       94.11       96.33      5.18 o 
   1  10   3      586.21      601.04      6.63 o 
   2  10   3      210.25      199.94      4.84 o 
  -2  11   3       15.37       10.62      1.73 o 
  -1  11   3      130.29      137.64      4.42 o 
   0  11   3        2.31        5.62      0.91 o 
   1  11   3       49.96       45.73      2.27 o 
   2  11   3        3.25        6.81      1.41 o 
  -2  12   3       84.69       97.72      4.30 o 
  -1  12   3        2.81        5.05      1.52 o 
   0  12   3       40.05       44.83      2.80 o 
   1  12   3        3.15        3.33      0.96 o 
   2  12   3      199.78      213.59      3.85 o 
  -1  13   3        7.07        4.63      1.69 o 
   0  13   3       19.47       16.99      2.23 o 
   1  13   3       90.31       97.06      3.77 o 
  -1 -10   4       40.83       48.87      3.02 o 
   0 -10   4       66.76       54.97      2.96 o 
   1 -10   4       13.86       11.05      1.80 o 
  -2  -9   4       27.65       30.10      2.63 o 
  -1  -9   4      116.92      108.03      3.92 o 
   0  -9   4       35.77       38.48      2.44 o 
   1  -9   4        2.77        2.65      0.92 o 
   2  -9   4      115.53      111.88      4.33 o 
  -3  -8   4       17.88       24.72      2.48 o 
  -2  -8   4        2.72        1.82      1.10 o 
  -1  -8   4       20.36       16.43      1.78 o 
   0  -8   4       75.92       85.69      3.15 o 
   1  -8   4        1.58        3.56      0.84 o 
   2  -8   4       52.60       67.52      2.86 o 
   3  -8   4        9.88       10.49      1.99 o 
  -3  -7   4      154.21      127.86      4.46 o 
  -2  -7   4       91.43       86.33      3.42 o 
  -1  -7   4        3.48        6.28      1.21 o 
   0  -7   4       15.26       10.90      1.35 o 
   1  -7   4       86.16       82.14      2.90 o 
   2  -7   4        0.85        2.36      0.82 o 
   3  -7   4       13.29       11.49      1.67 o 
  -3  -6   4       21.84       24.54      2.15 o 
  -2  -6   4        0.11       -0.09      0.84 o 
  -1  -6   4       43.81       42.23      2.18 o 
   0  -6   4      264.13      245.02      4.89 o 
   1  -6   4      145.64      136.47      3.43 o 
   2  -6   4      146.73      149.35      3.16 o 
   3  -6   4       55.07       58.23      2.63 o 
  -4  -5   4       65.94       57.09      2.99 o 
  -3  -5   4       74.31       76.59      3.11 o 
  -2  -5   4       16.47       18.95      1.70 o 
  -1  -5   4       62.28       51.72      2.19 o 
   0  -5   4      803.16      761.85     10.47 o 
   1  -5   4       33.72       31.11      3.47 o 
   2  -5   4      132.23      134.66      4.18 o 
   3  -5   4       53.95       60.05      1.84 o 
   4  -5   4       68.46       50.78      7.70 o 
  -4  -4   4       66.18       50.38      2.69 o 
  -3  -4   4        2.57        0.97      0.94 o 
  -2  -4   4      125.75      116.24      3.19 o 
  -1  -4   4        3.78        4.29      0.89 o 
   0  -4   4      236.18      250.09      3.97 o 
   1  -4   4        4.79        7.72      0.70 o 
   2  -4   4        7.91       10.94      0.73 o 
   3  -4   4       18.08       20.23      1.17 o 
   4  -4   4       20.23       24.84      5.77 o 
  -4  -3   4       77.03       67.79      2.91 o 
  -3  -3   4        3.90        4.48      1.00 o 
  -2  -3   4      171.65      167.05      3.25 o 
  -1  -3   4      317.15      297.99      5.00 o 
   0  -3   4       32.08       38.29      0.96 o 
   1  -3   4      471.37      469.86      6.58 o 
   2  -3   4       28.50       27.92      1.43 o 
   3  -3   4       83.31       75.63      7.35 o 
   4  -3   4       89.91      102.91     10.08 o 
  -4  -2   4        3.15        1.40      0.96 o 
  -3  -2   4      612.81      599.92      8.23 o 
  -2  -2   4       31.60       34.23      1.67 o 
  -1  -2   4       47.20       57.19      1.80 o 
   0  -2   4      266.88      277.60      2.82 o 
   1  -2   4       22.47       22.18      1.37 o 
   2  -2   4       16.47       15.05      1.53 o 
   3  -2   4      527.21      552.01     12.34 o 
   4  -2   4       53.21       69.81      8.20 o 
  -4  -1   4       83.26       84.52      7.84 o 
  -3  -1   4      283.86      279.10      5.00 o 
  -2  -1   4       88.18       99.36      2.45 o 
   0  -1   4     2123.51     2115.51     16.95 o 
   1  -1   4      166.32      176.60      3.07 o 
   2  -1   4        4.12        3.20      0.77 o 
   3  -1   4      113.57      115.22      3.45 o 
   4  -1   4      102.46      107.42      9.32 o 
  -4   0   4       97.29       98.86      3.31 o 
  -3   0   4       23.33       26.36      2.07 o 
  -1   0   4      126.33      123.57      2.97 o 
   0   0   4      382.48      419.92      3.87 o 
   1   0   4       14.88       12.97      1.25 o 
   2   0   4       83.20       88.47      3.06 o 
   3   0   4       77.75       82.85      3.41 o 
   4   0   4      172.47      212.12      5.44 o 
  -4   1   4       15.26       15.78      1.88 o 
  -3   1   4       52.25       52.42      2.32 o 
  -2   1   4      141.77      145.70      2.06 o 
  -1   1   4      165.63      138.88      2.31 o 
   0   1   4       20.29       16.08      0.58 o 
   1   1   4      788.96      827.28     10.36 o 
   2   1   4      110.65       99.44      1.37 o 
   3   1   4       28.75       26.26      1.88 o 
   4   1   4        7.48       10.98      3.77 o 
  -4   2   4       10.06        9.55      1.52 o 
  -3   2   4      142.36      144.01      3.74 o 
  -2   2   4        2.83        0.88      0.34 o 
  -1   2   4       90.51      115.50      1.48 o 
   0   2   4     1125.26     1143.37      9.90 o 
   1   2   4     1671.06     1845.71     21.45 o 
   2   2   4        6.52        7.07      0.99 o 
   3   2   4      462.77      491.38      8.07 o 
   4   2   4       23.80       25.81      2.26 o 
  -4   3   4        1.91       -0.11      1.07 o 
  -3   3   4       17.44       21.47      1.74 o 
  -2   3   4      221.65      214.58      4.33 o 
  -1   3   4     1108.66     1279.70     30.91 o 
   0   3   4      240.42      249.43      3.64 o 
   1   3   4      973.33      961.25     12.52 o 
   2   3   4       96.46      114.34      2.80 o 
   3   3   4       22.41       23.73      1.80 o 
   4   3   4        1.43        0.61      1.26 o 
  -4   4   4       53.19       47.28      2.79 o 
  -3   4   4       58.76       60.68      2.70 o 
  -2   4   4        2.61        0.68      0.84 o 
  -1   4   4       95.05       74.59      2.06 o 
   0   4   4      172.74      200.51      3.28 o 
   1   4   4      233.05      241.35      3.09 o 
   2   4   4       14.63       14.16      1.78 o 
   3   4   4        7.34        4.16      1.13 o 
   4   4   4       92.47       80.59      3.37 o 
  -4   5   4        0.43       -1.49      1.00 o 
  -3   5   4        0.41        1.30      1.00 o 
  -2   5   4       74.98       68.46      2.35 o 
  -1   5   4      350.00      343.75      5.55 o 
   0   5   4      982.75     1111.19     13.65 o 
   1   5   4      278.59      292.61      3.12 o 
   2   5   4      164.83      168.11      4.77 o 
   3   5   4      121.54      132.77      3.51 o 
   4   5   4       16.32       13.39      1.85 o 
  -4   6   4        8.06        1.58      1.38 o 
  -3   6   4        7.76        7.93      1.48 o 
  -2   6   4      498.81      430.88      7.21 o 
  -1   6   4        4.29        6.26      0.94 o 
   0   6   4        8.04       17.81      1.15 o 
   1   6   4      239.22      215.78      8.48 o 
   2   6   4        0.13       -0.11      0.71 o 
   3   6   4        0.19       -1.31      0.87 o 
   4   6   4       50.52       53.54      3.31 o 
  -4   7   4       60.82       62.52      3.42 o 
  -3   7   4      283.07      286.24      6.19 o 
  -2   7   4      789.99      746.46     11.11 o 
  -1   7   4      263.06      251.23      4.87 o 
   0   7   4        0.15        1.74      0.93 o 
   1   7   4      546.70      551.76      5.73 o 
   2   7   4        8.40        8.97      1.12 o 
   3   7   4        0.77        0.88      1.04 o 
   4   7   4      100.35       89.77      3.49 o 
  -4   8   4       10.82       11.57      2.09 o 
  -3   8   4       54.60       48.47      2.71 o 
  -2   8   4       16.93       15.87      1.63 o 
  -1   8   4      200.46      207.42      4.58 o 
   0   8   4        1.46       -0.24      0.49 o 
   1   8   4       41.12       40.23      1.06 o 
   2   8   4       43.63       45.42      2.25 o 
   3   8   4      132.57      143.85      3.79 o 
  -3   9   4       29.78       22.28      2.26 o 
  -2   9   4       26.81       28.14      2.13 o 
  -1   9   4      173.51      164.83      4.22 o 
   0   9   4      594.96      591.34      7.78 o 
   1   9   4      188.17      188.07      2.86 o 
   2   9   4       12.86       14.78      1.40 o 
  -3  10   4        2.94        6.92      1.62 o 
  -2  10   4       51.17       43.24      2.66 o 
  -1  10   4      207.32      218.15      5.22 o 
   0  10   4      521.33      475.10     13.12 o 
   1  10   4       23.83       27.44      1.07 o 
   2  10   4       96.46       97.56      3.04 o 
  -2  11   4        0.87       -0.34      1.28 o 
  -1  11   4       14.75       19.79      2.12 o 
   0  11   4        4.86        3.30      2.45 o 
   1  11   4      247.97      248.53      3.78 o 
  -2  12   4       29.11       41.98      2.98 o 
  -1  12   4        4.43        7.05      1.71 o 
   0  12   4      185.22      196.73      5.28 o 
   1  12   4       46.98       62.76      5.03 o 
  -1  13   4        6.92        8.67      1.99 o 
   0  13   4       26.32       25.25      2.53 o 
   1  13   4        8.34       12.04      2.65 o 
   0 -10   5        4.18        5.38      1.46 o 
  -2  -9   5       28.07       36.97      2.90 o 
  -1  -9   5      137.85      149.96      4.60 o 
   0  -9   5       34.48       28.71      2.29 o 
   1  -9   5        0.39       -0.03      0.87 o 
   2  -9   5       32.35       25.45      2.55 o 
  -2  -8   5       60.56       79.42      3.64 o 
  -1  -8   5       31.37       28.96      2.21 o 
   0  -8   5       94.36      100.95      3.62 o 
   1  -8   5        3.78        4.81      0.96 o 
   2  -8   5       41.35       51.23      3.06 o 
  -3  -7   5        3.22        2.15      1.46 o 
  -2  -7   5      114.22       98.61      3.72 o 
  -1  -7   5       49.97       49.88      2.63 o 
   0  -7   5       91.41       76.15      2.97 o 
   1  -7   5       29.57       35.73      2.19 o 
   2  -7   5      103.92      124.29      6.37 o 
  -3  -6   5       11.73       15.79      1.93 o 
  -2  -6   5        5.14        2.32      1.16 o 
  -1  -6   5      157.33      157.41      4.06 o 
   0  -6   5       31.99       29.10      1.94 o 
   1  -6   5       23.49       18.16      1.72 o 
   2  -6   5      147.26      151.05      3.00 o 
   3  -6   5        0.01        0.00      2.69 o 
  -3  -5   5        4.84        8.81      1.53 o 
  -2  -5   5       61.23       56.09      2.58 o 
  -1  -5   5        9.46       13.19      1.37 o 
   0  -5   5      105.07      109.27      3.12 o 
   1  -5   5     1027.56      995.46     14.72 o 
   2  -5   5      104.44      108.90      2.21 o 
   3  -5   5      121.45      134.33      3.82 o 
  -4  -4   5        3.05        3.64      1.23 o 
  -3  -4   5       19.58       10.92      1.52 o 
  -2  -4   5      366.25      364.53      6.49 o 
  -1  -4   5       13.83       17.07      1.43 o 
   0  -4   5       76.44       80.62      2.55 o 
   1  -4   5       91.32       92.99      1.76 o 
   2  -4   5      369.71      371.36      3.67 o 
   3  -4   5       91.12       86.92      9.36 o 
   4  -4   5        4.32        2.78      3.46 o 
  -4  -3   5       92.43       85.00      3.29 o 
  -3  -3   5        4.04        6.34      1.23 o 
  -2  -3   5        0.66       -0.94      0.63 o 
  -1  -3   5       50.41       56.20      2.15 o 
   0  -3   5      114.18      118.54      1.61 o 
   1  -3   5      479.04      457.55      4.77 o 
   2  -3   5      879.67      894.61      6.99 o 
   3  -3   5       60.34       60.19      2.41 o 
   4  -3   5        7.69        7.14      1.81 o 
  -4  -2   5       16.81       28.13      2.01 o 
  -3  -2   5        6.66        3.28      1.04 o 
  -2  -2   5        2.55       -0.24      0.58 o 
  -1  -2   5      146.19      142.29      1.74 o 
   0  -2   5      603.82      601.32      6.69 o 
   1  -2   5       15.77       12.96      0.96 o 
   2  -2   5       20.59       20.28      0.95 o 
   3  -2   5      116.04      128.45      3.72 o 
   4  -2   5        8.31        3.24      1.72 o 
  -3  -1   5        0.92       -0.35      0.68 o 
  -2  -1   5      587.49      573.94      8.03 o 
  -1  -1   5      618.19      619.85      8.28 o 
   0  -1   5      904.78      949.80      8.15 o 
   1  -1   5      279.92      292.61      4.29 o 
   2  -1   5       50.20       44.52      1.17 o 
   3  -1   5      281.24      284.27      5.86 o 
   4  -1   5      174.81      180.78      5.18 o 
  -3   0   5        0.06       -0.50      0.50 o 
  -2   0   5      166.24      148.53      5.08 o 
  -1   0   5       82.93       88.58      2.11 o 
   0   0   5      480.88      541.75      5.18 o 
   1   0   5        0.26        0.77      0.60 o 
   2   0   5       80.13       80.64      2.25 o 
   3   0   5       30.05       31.36      2.11 o 
   4   0   5       46.46       43.98      2.79 o 
  -4   1   5       20.36       19.38      2.07 o 
  -3   1   5       20.08       21.50      1.12 o 
  -2   1   5        0.00       -0.58      0.61 o 
   0   1   5      289.58      303.14      3.22 o 
   1   1   5       95.91      107.39      2.37 o 
   2   1   5      355.51      370.47      3.63 o 
   3   1   5       86.25       90.02      2.99 o 
   4   1   5       17.18       16.94      2.07 o 
  -4   2   5        9.79        9.56      1.64 o 
  -3   2   5      217.48      215.88      4.87 o 
  -2   2   5      288.65      290.56      3.26 o 
  -1   2   5        2.62        2.86      0.42 o 
   0   2   5      166.31      152.43      1.92 o 
   1   2   5      129.21      108.67      2.38 o 
   2   2   5      699.87      765.05     10.55 o 
   3   2   5      129.19      126.10      3.55 o 
   4   2   5       14.26       11.86      2.40 o 
  -4   3   5      134.64      152.60      4.59 o 
  -3   3   5        0.07        0.94      0.86 o 
  -2   3   5       16.24       22.15      0.81 o 
  -1   3   5      261.40      294.48     16.58 o 
   0   3   5       40.82       42.31      1.01 o 
   1   3   5       80.52       74.50      1.08 o 
   2   3   5      640.06      628.36      9.01 o 
   3   3   5      584.15      615.17      9.57 o 
   4   3   5       33.91       50.64      2.89 o 
  -4   4   5       76.32       76.94      3.42 o 
  -3   4   5       26.23       38.76      2.29 o 
  -2   4   5       39.42       41.57      2.02 o 
  -1   4   5     1137.79     1417.10     11.64 o 
   0   4   5        5.53        5.06      0.69 o 
   1   4   5      204.01      199.15      2.20 o 
   2   4   5      806.84      803.18     10.96 o 
   3   4   5       31.15       30.97      2.01 o 
   4   4   5        1.60        0.96      1.28 o 
  -4   5   5        0.92        1.03      1.31 o 
  -3   5   5       12.86        7.30      1.43 o 
  -2   5   5       41.87       42.65      2.15 o 
  -1   5   5       27.02       26.63      0.74 o 
   0   5   5      347.37      334.57      5.05 o 
   1   5   5      518.33      540.22      5.10 o 
   2   5   5       19.13       18.55      1.38 o 
   3   5   5       14.14       17.27      1.72 o 
   4   5   5       19.39       23.65      2.23 o 
  -4   6   5        7.22        8.57      1.82 o 
  -3   6   5      214.19      224.89      5.39 o 
  -2   6   5       98.40       99.69      3.01 o 
  -1   6   5      198.52      185.94      3.88 o 
   0   6   5       62.93       60.93      1.91 o 
   1   6   5       30.23       30.31      1.84 o 
   2   6   5        0.01        0.70      0.79 o 
   3   6   5       27.22       24.37      1.86 o 
   4   6   5        9.66        5.23      1.77 o 
  -4   7   5       57.34       54.88      3.33 o 
  -3   7   5      298.35      317.61      6.89 o 
  -2   7   5      398.54      369.79      6.73 o 
  -1   7   5      551.58      538.04      8.26 o 
   0   7   5       82.03       84.42      2.37 o 
   1   7   5      439.86      478.80      5.12 o 
   2   7   5      293.52      297.10      5.37 o 
   3   7   5        7.52        9.93      1.44 o 
   4   7   5        1.57       -1.83      1.27 o 
  -4   8   5       19.01       12.41      2.14 o 
  -3   8   5        5.11        7.19      1.49 o 
  -2   8   5      143.12      132.87      3.79 o 
  -1   8   5      615.05      614.63      9.42 o 
   0   8   5       34.37       35.11      1.79 o 
   1   8   5        0.95        2.22      0.64 o 
   2   8   5       22.50       21.46      1.79 o 
   3   8   5       32.10       37.59      2.98 o 
   4   8   5        1.47        1.98      1.46 o 
  -3   9   5       17.26       27.49      2.42 o 
  -2   9   5      346.71      320.38      6.59 o 
  -1   9   5      255.44      240.74      5.21 o 
   0   9   5       38.17       42.19      2.14 o 
   1   9   5      101.64       86.97      1.94 o 
   2   9   5        6.77        4.58      1.34 o 
   3   9   5       66.16       62.51      2.85 o 
  -3  10   5       15.48       16.10      2.19 o 
  -2  10   5        4.90        4.69      1.41 o 
  -1  10   5        0.04       -1.15      0.91 o 
   0  10   5        0.11        0.48      0.76 o 
   1  10   5        0.09        2.58      0.96 o 
   2  10   5       80.51       73.21      3.06 o 
  -3  11   5      159.42      171.46      5.44 o 
  -2  11   5        2.49        1.11      1.23 o 
  -1  11   5       36.89       36.32      2.49 o 
   0  11   5      138.23      150.33      2.99 o 
   1  11   5        0.94        2.13      0.80 o 
  -2  12   5        5.36        2.55      1.53 o 
  -1  12   5        2.97        1.18      1.36 o 
   0  12   5       78.92       82.56      2.44 o 
   1  12   5       71.17       75.15      3.20 o 
  -1  13   5       87.87      107.93      4.36 o 
   0  13   5        0.18       -1.25      1.43 o 
   1  13   5       21.90       19.95      2.26 o 
  -1  -9   6        2.10       -1.17      1.25 o 
   0  -9   6       66.79       59.67      3.21 o 
   1  -9   6       23.19       24.45      1.66 o 
  -2  -8   6      100.34      119.65      4.55 o 
  -1  -8   6       18.06       18.82      2.07 o 
   0  -8   6      162.63      175.76      4.84 o 
   1  -8   6       88.75      102.27      3.32 o 
   2  -8   6        2.59        7.41      1.18 o 
  -2  -7   6       58.97       50.05      2.95 o 
  -1  -7   6        1.73        2.85      1.18 o 
   0  -7   6       24.17       26.59      2.10 o 
   1  -7   6       76.09       76.97      3.16 o 
   2  -7   6       20.84       16.23      1.77 o 
  -3  -6   6       70.13       74.25      3.48 o 
  -2  -6   6       18.21       24.10      2.17 o 
  -1  -6   6      269.16      285.64      5.99 o 
   0  -6   6      418.75      405.74      7.28 o 
   1  -6   6        9.89       11.31      1.57 o 
   2  -6   6       20.80       17.79      1.30 o 
  -3  -5   6      116.81      111.28      3.93 o 
  -2  -5   6        1.39        3.70      1.10 o 
  -1  -5   6       58.47       43.42      2.28 o 
   0  -5   6       99.21       99.07      3.15 o 
   1  -5   6        4.20        2.25      1.00 o 
   2  -5   6       21.56       27.61      3.34 o 
   3  -5   6      115.46      117.95      3.47 o 
  -3  -4   6        2.29       -1.35      0.90 o 
  -2  -4   6       63.35       68.43      2.74 o 
  -1  -4   6      171.42      146.12      3.71 o 
   0  -4   6      285.46      274.35      5.31 o 
   1  -4   6     1374.77     1362.94     17.42 o 
   2  -4   6      102.83      100.45      1.77 o 
   3  -4   6       91.16       83.15      7.78 o 
   4  -4   6       29.37       32.15      6.59 o 
  -4  -3   6       29.59       27.69      2.29 o 
  -3  -3   6        6.43        9.32      1.39 o 
  -2  -3   6        7.96       11.24      1.33 o 
  -1  -3   6      166.64      153.56      3.61 o 
   0  -3   6      195.13      184.38      2.42 o 
   1  -3   6       45.60       46.53      1.33 o 
   2  -3   6       13.43       15.21      0.82 o 
   3  -3   6       65.47       64.76      5.42 o 
   4  -3   6       16.29        8.85      2.71 o 
  -3  -2   6       53.81       67.52      2.67 o 
  -2  -2   6      105.31      107.83      2.95 o 
  -1  -2   6      226.34      241.12      4.52 o 
   0  -2   6      159.90      158.62      2.16 o 
   1  -2   6        3.30        5.03      0.63 o 
   2  -2   6      165.13      170.27      2.16 o 
   3  -2   6       10.83        7.54      1.49 o 
   4  -2   6       20.15       16.92      2.84 o 
  -3  -1   6      104.96      117.13      3.19 o 
  -2  -1   6      192.47      193.68      3.89 o 
  -1  -1   6      241.26      236.23      2.77 o 
   0  -1   6      197.95      225.17      2.73 o 
   1  -1   6      627.75      639.57      6.20 o 
   2  -1   6       11.62       13.37      0.77 o 
   3  -1   6       53.73       65.46      2.92 o 
   4  -1   6      147.90      180.21      8.74 o 
  -3   0   6      319.23      314.79      4.14 o 
  -2   0   6      311.53      311.74      3.86 o 
  -1   0   6      177.04      179.41      3.40 o 
   0   0   6       25.70       38.27      2.45 o 
   1   0   6     1180.17     1245.46     15.26 o 
   2   0   6       70.36       68.22      3.57 o 
   3   0   6       81.58       88.47      3.18 o 
   4   0   6        4.41        5.66      1.89 o 
  -4   1   6       40.04       37.79      2.71 o 
  -3   1   6      367.78      387.87      4.63 o 
  -2   1   6       32.38       29.65      1.56 o 
  -1   1   6      154.39      170.67      2.33 o 
   0   1   6      863.83      898.70      8.20 o 
   1   1   6      163.33      181.32      3.97 o 
   2   1   6       28.04       31.36      1.53 o 
   3   1   6       52.21       47.64      2.44 o 
   4   1   6       26.72       29.97      2.56 o 
  -4   2   6       39.48       38.62      2.71 o 
  -3   2   6        2.47        0.17      0.97 o 
  -2   2   6      283.78      263.67      3.15 o 
  -1   2   6       87.60       78.57      3.54 o 
   0   2   6       29.66       26.77      0.93 o 
   1   2   6       81.93       67.11      1.92 o 
   2   2   6       45.06       51.29      2.10 o 
   3   2   6        0.12       -0.83      0.92 o 
   4   2   6       71.13       91.71      4.01 o 
  -4   3   6       47.59       48.74      2.93 o 
  -3   3   6        0.46       -1.01      0.96 o 
  -2   3   6      124.58      127.12      2.52 o 
  -1   3   6      104.07      149.77      3.45 o 
   0   3   6       78.74       89.85      1.50 o 
   1   3   6      254.14      255.09      5.75 o 
   2   3   6       86.19       78.60      3.28 o 
   3   3   6       78.88       91.86      3.23 o 
   4   3   6      185.00      173.86      4.94 o 
  -4   4   6        5.90        5.58      1.64 o 
  -3   4   6      124.87      123.45      3.76 o 
  -2   4   6        0.00       -0.44      0.76 o 
  -1   4   6      289.45      311.24      7.90 o 
   0   4   6     2104.49     2247.75     19.25 o 
   1   4   6       21.84       23.01      0.66 o 
   2   4   6      274.28      286.49      5.16 o 
   3   4   6      218.41      222.29      7.72 o 
   4   4   6       38.47       42.37      2.81 o 
  -4   5   6      133.93      136.75      4.54 o 
  -3   5   6       67.90       78.57      3.27 o 
  -2   5   6       56.44       51.93      2.37 o 
  -1   5   6      144.95      195.01      6.37 o 
   0   5   6       29.39       21.23      0.88 o 
   1   5   6        2.64        0.23      0.39 o 
   2   5   6       11.08       14.44      1.38 o 
   3   5   6       41.75       43.49      2.39 o 
   4   5   6        0.29       -0.44      1.20 o 
  -4   6   6      150.33      139.80      4.79 o 
  -3   6   6       69.99       61.38      2.99 o 
  -2   6   6      103.07       89.26      3.06 o 
  -1   6   6       91.71       89.66      2.57 o 
   0   6   6      224.47      261.69      3.32 o 
   1   6   6      267.55      252.46      3.06 o 
   2   6   6      162.63      165.33      3.78 o 
   3   6   6        0.18        0.81      1.07 o 
   4   6   6       24.64       29.55      2.42 o 
  -4   7   6       43.73       44.16      3.10 o 
  -3   7   6       26.98       22.46      2.18 o 
  -2   7   6       64.04       66.27      2.76 o 
  -1   7   6       87.47       87.20      2.68 o 
   0   7   6      333.31      339.40      5.55 o 
   1   7   6       67.10       78.61      3.29 o 
   2   7   6      213.41      213.06      4.50 o 
   3   7   6        4.35        2.68      1.11 o 
   4   7   6       22.16       20.80      2.20 o 
  -3   8   6      171.75      191.87      5.41 o 
  -2   8   6      443.07      392.31      7.24 o 
  -1   8   6      349.33      354.40      6.38 o 
   0   8   6      201.56      199.85      4.13 o 
   1   8   6       26.35       28.29      2.30 o 
   2   8   6      168.25      171.43      4.28 o 
   3   8   6       43.85       45.25      2.48 o 
   4   8   6      112.41      119.54      7.19 o 
  -3   9   6        0.04       -1.80      1.20 o 
  -2   9   6      167.11      149.40      4.20 o 
  -1   9   6        0.80        3.77      1.14 o 
   0   9   6       16.88       25.24      2.79 o 
   1   9   6      105.65      103.88      4.90 o 
   2   9   6        3.75        4.11      1.27 o 
   3   9   6        2.34        0.58      1.26 o 
  -3  10   6       24.12       23.73      2.42 o 
  -2  10   6       10.09       12.92      1.61 o 
  -1  10   6        6.94        9.08      1.45 o 
   0  10   6       15.11       12.09      1.33 o 
   1  10   6       25.26       24.15      1.30 o 
   2  10   6       81.23       66.53      2.91 o 
   3  10   6       11.86       23.87      2.37 o 
  -2  11   6       27.21       22.99      2.24 o 
  -1  11   6       41.28       41.37      2.54 o 
   0  11   6       60.50       60.46      4.54 o 
   1  11   6       59.38       58.54      1.92 o 
   2  11   6        9.38        8.60      1.72 o 
  -2  12   6       78.57       68.36      3.58 o 
  -1  12   6        0.60       -1.70      1.14 o 
   0  12   6        0.18       -1.66      1.11 o 
   1  12   6      186.47      185.32      4.69 o 
  -1  13   6       36.91       36.68      2.90 o 
   0  13   6       33.14       32.83      1.84 o 
   1  13   6       58.05       55.28      3.08 o 
  -1  -8   7       39.20       49.44      3.07 o 
   0  -8   7       36.17       44.56      2.81 o 
   1  -8   7      140.71      144.24      3.26 o 
  -2  -7   7      197.57      195.48      5.49 o 
  -1  -7   7      443.94      469.55      8.79 o 
   0  -7   7        1.67        1.38      1.25 o 
   1  -7   7       43.06       46.24      2.72 o 
   2  -7   7        0.60        0.58      0.91 o 
  -3  -6   7       38.53       41.89      2.98 o 
  -2  -6   7      172.04      173.01      4.89 o 
  -1  -6   7        2.58        5.12      1.27 o 
   0  -6   7       58.56       45.92      2.56 o 
   1  -6   7        1.97        1.27      1.08 o 
   2  -6   7       71.89       84.40      4.65 o 
  -3  -5   7       62.29       63.84      3.25 o 
  -2  -5   7       34.29       35.90      2.36 o 
  -1  -5   7      189.47      180.68      4.57 o 
   0  -5   7      229.95      231.77      5.19 o 
   1  -5   7       41.85       33.56      2.21 o 
   2  -5   7       18.55       18.25      1.32 o 
   3  -5   7       11.32       16.09      2.09 o 
  -3  -4   7        9.09        6.25      1.40 o 
  -2  -4   7        7.42        7.89      1.37 o 
  -1  -4   7      281.59      281.36      5.70 o 
   0  -4   7       61.95       53.84      2.47 o 
   1  -4   7       53.66       60.89      2.67 o 
   2  -4   7      899.17      917.39     11.03 o 
   3  -4   7       13.51       14.36      2.38 o 
  -3  -3   7       10.40       12.57      1.57 o 
  -2  -3   7       22.87       34.46      2.04 o 
  -1  -3   7      194.85      194.30      4.35 o 
   0  -3   7       74.36       74.42      2.74 o 
   1  -3   7       62.98       62.14      1.93 o 
   2  -3   7      101.74       99.39      2.72 o 
   3  -3   7       22.30       20.47      1.49 o 
   4  -3   7       10.05       16.35      2.31 o 
  -3  -2   7      168.55      178.18      4.39 o 
  -2  -2   7      229.42      263.47      5.16 o 
  -1  -2   7       44.47       38.27      1.90 o 
   0  -2   7      139.86      139.75      3.84 o 
   1  -2   7       41.68       47.10      1.68 o 
   2  -2   7      273.01      271.03      3.27 o 
   3  -2   7      141.41      150.01      2.99 o 
   4  -2   7       18.62       18.85      3.95 o 
  -3  -1   7       39.88       38.09      2.05 o 
  -2  -1   7       50.96       53.69      2.15 o 
  -1  -1   7       10.43        3.71      0.76 o 
   0  -1   7       22.84       21.96      1.55 o 
   1  -1   7      266.86      247.27      5.73 o 
   2  -1   7      234.29      233.19      3.62 o 
   3  -1   7        0.43        1.27      1.13 o 
   4  -1   7        0.43        2.55      1.64 o 
  -3   0   7        1.25        1.71      0.82 o 
  -2   0   7       82.22       76.21      2.32 o 
  -1   0   7      930.39      928.24      8.58 o 
   0   0   7      517.08      541.08      7.72 o 
   1   0   7       78.33       85.12      1.69 o 
   2   0   7      144.20      159.99      7.11 o 
   3   0   7        0.78        1.55      1.15 o 
   4   0   7        3.02       -1.22      1.31 o 
  -4   1   7        1.93        4.13      1.58 o 
  -3   1   7      212.02      231.86      5.45 o 
  -2   1   7      472.67      471.40      5.15 o 
  -1   1   7      177.91      161.22      2.39 o 
   0   1   7      356.56      338.34      6.39 o 
   1   1   7        4.50        5.54      0.85 o 
   2   1   7       26.67       23.86      1.63 o 
   3   1   7       72.85       75.46      3.06 o 
   4   1   7       17.91       23.29      2.43 o 
  -4   2   7        3.10        4.12      1.58 o 
  -3   2   7       11.08        7.79      1.40 o 
  -2   2   7       19.18       16.03      1.42 o 
  -1   2   7       35.95       37.72      1.11 o 
   0   2   7       78.96       78.45      1.20 o 
   1   2   7       31.81       24.52      1.34 o 
   2   2   7       13.00       11.47      1.74 o 
   3   2   7       40.09       45.03      3.86 o 
   4   2   7       37.16       39.05      2.83 o 
  -4   3   7        7.42       10.12      1.88 o 
  -3   3   7       13.93       18.23      1.91 o 
  -2   3   7      302.57      302.16      4.65 o 
  -1   3   7      539.80      581.04     20.74 o 
   0   3   7        5.06        5.78      0.56 o 
   1   3   7       31.53       26.81      1.41 o 
   2   3   7      133.04      121.63      3.16 o 
   3   3   7       63.68       57.35      2.67 o 
   4   3   7       15.15       21.50      2.31 o 
  -4   4   7        9.86        8.82      1.77 o 
  -3   4   7      219.27      206.65      5.13 o 
  -2   4   7      185.77      204.06      4.57 o 
  -1   4   7        9.52       15.76      0.71 o 
   0   4   7       70.78       61.85      3.49 o 
   1   4   7      138.55      151.53      1.89 o 
   2   4   7       15.41        9.22      1.18 o 
   3   4   7      349.24      341.53      6.64 o 
   4   4   7        2.13       -0.30      1.35 o 
  -4   5   7       32.00       33.53      2.81 o 
  -3   5   7      184.15      188.44      4.98 o 
  -2   5   7       18.62       19.24      1.72 o 
  -1   5   7        6.54        7.61      0.54 o 
   0   5   7      254.03      252.36      3.62 o 
   1   5   7      582.70      582.08      9.00 o 
   2   5   7       53.99       44.63      2.13 o 
   3   5   7      273.65      252.28      5.50 o 
   4   5   7        5.79        2.73      1.52 o 
  -4   6   7       27.35       20.76      2.46 o 
  -3   6   7       29.56       29.23      2.34 o 
  -2   6   7       23.38       29.29      2.02 o 
  -1   6   7      256.62      293.87      5.28 o 
   0   6   7       55.95       54.76      1.41 o 
   1   6   7       32.77       38.00      1.07 o 
   2   6   7        0.26        1.05      0.91 o 
   3   6   7       39.29       36.60      2.35 o 
   4   6   7        0.33       -0.87      1.40 o 
  -4   7   7       16.25       15.39      2.25 o 
  -3   7   7        2.64        0.77      1.14 o 
  -2   7   7       70.12       94.84      3.47 o 
  -1   7   7        0.72       -0.31      0.79 o 
   0   7   7      258.69      277.72      3.62 o 
   1   7   7        4.64        1.77      0.74 o 
   2   7   7      234.74      231.73      4.87 o 
   3   7   7      185.04      197.29      4.84 o 
   4   7   7        3.53        6.94      3.04 o 
  -3   8   7       58.66       59.25      3.20 o 
  -2   8   7      101.69       86.00      3.28 o 
  -1   8   7      407.66      426.75      7.25 o 
   0   8   7      406.81      412.15      7.90 o 
   1   8   7       58.80       65.43      1.63 o 
   2   8   7       15.32       16.91      1.74 o 
   3   8   7        8.90        5.24      1.44 o 
   4   8   7        5.77       13.19      2.04 o 
  -3   9   7        0.78       -0.95      1.39 o 
  -2   9   7        5.44        7.15      1.42 o 
  -1   9   7      276.15      246.15      5.26 o 
   0   9   7      280.79      283.23      3.99 o 
   1   9   7      123.60      132.89      2.44 o 
   2   9   7       16.69       18.92      1.91 o 
   3   9   7       38.66       39.20      3.16 o 
  -3  10   7        4.21        1.03      1.53 o 
  -2  10   7        0.32        0.19      0.95 o 
  -1  10   7      129.82      129.54      3.82 o 
   0  10   7       10.49       13.65      1.17 o 
   1  10   7       45.22       51.93      1.70 o 
   2  10   7        0.19        0.25      1.07 o 
   3  10   7       51.11       48.86      3.10 o 
  -2  11   7       44.18       33.95      2.56 o 
  -1  11   7        4.69        4.37      1.31 o 
   0  11   7       55.81       53.23      3.60 o 
   1  11   7        0.02        0.02      0.76 o 
   2  11   7       33.81       28.29      2.33 o 
  -2  12   7      120.57      119.00      4.42 o 
  -1  12   7       25.93       19.52      2.14 o 
   0  12   7        1.92        6.14      2.08 o 
   1  12   7       53.54       61.25      2.10 o 
  -1  13   7        6.84        9.42      1.80 o 
   0  13   7       30.79       29.52      1.79 o 
   0  14   7       21.62       30.33      2.79 o 
   0  -8   8       27.30       29.54      2.64 o 
  -1  -7   8      176.70      149.17      4.71 o 
   0  -7   8      175.87      201.26      5.42 o 
   1  -7   8      131.58      150.93      4.67 o 
  -2  -6   8        0.01       -1.70      1.14 o 
  -1  -6   8        1.51        0.68      1.17 o 
   0  -6   8        6.23        6.96      1.48 o 
   1  -6   8        2.98        0.44      1.26 o 
   2  -6   8       24.75       26.92      1.66 o 
  -3  -5   8        1.93        5.83      1.61 o 
  -2  -5   8      173.28      181.79      4.97 o 
  -1  -5   8        1.42       -1.01      0.92 o 
   0  -5   8      340.09      338.96      6.85 o 
   1  -5   8      361.83      357.77      7.09 o 
   2  -5   8       10.22        9.60      1.14 o 
   3  -5   8        1.74        1.48      1.47 o 
  -3  -4   8        6.33        3.08      1.26 o 
  -2  -4   8       84.28       66.44      3.00 o 
  -1  -4   8       62.60       79.88      3.12 o 
   0  -4   8      256.67      267.86      5.71 o 
   1  -4   8        5.36        6.61      1.34 o 
   2  -4   8        7.62        1.76      1.22 o 
   3  -4   8       57.04       55.34      2.16 o 
  -3  -3   8      218.35      219.61      5.41 o 
  -2  -3   8       11.44        6.00      1.26 o 
  -1  -3   8        0.15        0.66      0.90 o 
   0  -3   8       82.50       95.75      3.12 o 
   1  -3   8       15.38       16.97      1.76 o 
   2  -3   8       69.15       66.45      2.18 o 
   3  -3   8      331.72      351.65      9.75 o 
  -3  -2   8        1.07        0.98      1.12 o 
  -2  -2   8       57.62       52.41      2.44 o 
  -1  -2   8       22.68       18.43      1.59 o 
   1  -2   8      224.88      213.94      3.41 o 
   2  -2   8        0.70       -0.19      0.97 o 
   3  -2   8       72.93       79.89      4.98 o 
  -3  -1   8        0.47       -1.21      0.88 o 
  -2  -1   8      120.58      121.76      3.32 o 
  -1  -1   8       73.17       66.10      2.48 o 
   0  -1   8        5.98        9.37      1.47 o 
   1  -1   8       20.30       22.20      1.07 o 
   2  -1   8      135.60      138.18      3.28 o 
   3  -1   8        0.02        5.93      2.29 o 
   4  -1   8       69.97       81.89      3.96 o 
  -3   0   8       11.82        1.09      0.77 o 
  -2   0   8       15.12       12.94      1.32 o 
  -1   0   8       89.92       88.23      2.82 o 
   0   0   8      228.74      213.88      2.88 o 
   1   0   8       89.08       97.83      2.30 o 
   2   0   8      223.89      221.00      4.60 o 
   3   0   8        7.33        5.26      1.35 o 
   4   0   8        0.81       -0.21      1.47 o 
  -3   1   8        8.11        4.00      1.27 o 
  -2   1   8      506.16      234.62      4.31 o 
  -1   1   8        6.63        8.95      0.73 o 
   0   1   8      157.03      158.63      2.38 o 
   1   1   8      383.34      411.83      6.31 o 
   2   1   8      121.16      121.90      3.28 o 
   3   1   8       36.94       38.08      2.41 o 
   4   1   8       26.94       28.84      2.70 o 
  -4   2   8        5.65        6.05      1.82 o 
  -3   2   8        9.82        9.49      1.61 o 
  -2   2   8      398.81      403.09      4.63 o 
  -1   2   8       24.58       13.74      2.23 o 
   0   2   8       18.59       19.97      1.10 o 
   1   2   8      317.26      317.34      5.30 o 
   2   2   8        0.77       -0.02      1.10 o 
   3   2   8       10.47       13.60      1.78 o 
   4   2   8       49.90       60.60      3.41 o 
  -4   3   8       61.24       67.68      3.66 o 
  -3   3   8      121.84      133.02      4.11 o 
  -2   3   8        0.00        0.39      0.48 o 
  -1   3   8       84.75       86.29      3.29 o 
   0   3   8       55.51       60.32      1.64 o 
   1   3   8       48.96       41.83      1.78 o 
   2   3   8      148.16      139.38      3.55 o 
   3   3   8       28.39       30.79      2.23 o 
   4   3   8       15.26       12.16      2.07 o 
  -4   4   8        2.49        3.65      1.62 o 
  -3   4   8        0.81        2.31      1.19 o 
  -2   4   8       66.14       46.41      2.38 o 
  -1   4   8      127.90      134.00      2.06 o 
   0   4   8      258.59      224.73      2.95 o 
   1   4   8      196.88      182.01      3.76 o 
   2   4   8       15.88       14.00      1.50 o 
   3   4   8        2.96        3.61      1.20 o 
   4   4   8       56.35       64.99      4.61 o 
  -4   5   8       94.06       85.86      4.03 o 
  -3   5   8        0.04        0.77      1.11 o 
  -2   5   8      276.78      287.91      5.94 o 
  -1   5   8       29.36       31.97      3.92 o 
   0   5   8      150.99      160.26      3.27 o 
   1   5   8      182.60      181.61      3.15 o 
   2   5   8       53.10       51.12      3.22 o 
   3   5   8        0.22        0.00      1.07 o 
   4   5   8      353.79      355.26      8.24 o 
  -4   6   8        0.34        3.95      1.73 o 
  -3   6   8        0.11       -1.20      1.11 o 
  -2   6   8       39.21       37.84      2.33 o 
  -1   6   8      134.53      165.11      3.91 o 
   0   6   8       48.74       58.87      1.55 o 
   1   6   8      454.78      458.12     11.33 o 
   2   6   8       37.23       37.99      2.12 o 
   3   6   8       12.41        9.78      3.00 o 
   4   6   8       63.99       74.85      3.69 o 
  -3   7   8       63.01       66.70      3.40 o 
  -2   7   8       72.64       74.83      3.12 o 
  -1   7   8       11.50       15.74      1.60 o 
   0   7   8       74.95       73.96      1.74 o 
   1   7   8       88.24       93.99      1.78 o 
   2   7   8       14.37       14.51      1.63 o 
   3   7   8      276.25      271.04      5.93 o 
   4   7   8       29.52       36.33      2.85 o 
  -3   8   8        8.16        8.96      1.71 o 
  -2   8   8       30.31       30.15      2.27 o 
  -1   8   8        3.26        0.27      0.82 o 
   0   8   8       35.28       35.89      1.38 o 
   1   8   8      165.20      160.33      2.55 o 
   2   8   8       16.85       19.52      1.95 o 
   3   8   8        0.19       -1.75      1.17 o 
   4   8   8       20.56       23.00      2.55 o 
  -3   9   8       60.09       74.93      3.69 o 
  -2   9   8       17.02       20.39      2.11 o 
  -1   9   8      400.21      384.58      7.02 o 
   0   9   8      208.42      201.29      3.25 o 
   1   9   8       95.41       99.20      2.09 o 
   2   9   8      127.97      111.83      3.73 o 
   3   9   8       77.51       75.94      3.34 o 
  -3  10   8       73.21       77.86      3.93 o 
  -2  10   8        0.16       -0.75      1.00 o 
  -1  10   8       93.18       88.57      3.30 o 
   0  10   8        7.71        5.56      0.92 o 
   1  10   8       51.72       41.50      2.56 o 
   2  10   8       30.15       29.59      2.36 o 
   3  10   8        2.56        7.59      1.82 o 
  -2  11   8       11.73       14.64      1.98 o 
  -1  11   8        0.36        1.20      1.07 o 
   0  11   8       67.74       62.11      2.80 o 
   1  11   8      188.22      204.81      5.27 o 
   2  11   8        0.15        0.88      1.27 o 
   3  11   8       22.48       22.49      2.56 o 
  -2  12   8        7.67        3.76      1.54 o 
  -1  12   8      120.26      123.83      4.13 o 
   0  12   8        2.48        3.03      0.97 o 
   1  12   8        1.97       -0.44      1.38 o 
   2  12   8       16.00       24.98      2.45 o 
  -1  13   8       31.87       40.91      2.93 o 
   0  13   8        0.18        2.37      1.49 o 
   1  13   8        3.43        7.56      1.86 o 
   0  -7   9       61.48       50.05      3.16 o 
  -1  -6   9       92.37       84.28      3.77 o 
   0  -6   9      234.54      231.63      5.86 o 
   1  -6   9       61.23       66.96      3.39 o 
   2  -6   9        2.31        0.43      1.46 o 
  -2  -5   9      166.78      189.65      5.31 o 
  -1  -5   9      279.72      257.67      6.12 o 
   0  -5   9        3.98        1.54      1.19 o 
   1  -5   9       31.34       36.59      2.63 o 
   2  -5   9        0.95        3.82      1.49 o 
  -2  -4   9        0.81        3.48      1.32 o 
  -1  -4   9       81.35       74.96      3.28 o 
   0  -4   9        0.28        0.50      1.10 o 
   1  -4   9       37.52       37.28      2.50 o 
   2  -4   9       76.03       75.66      3.44 o 
   3  -4   9       14.75       12.74      2.08 o 
  -3  -3   9      100.32      112.80      4.10 o 
  -2  -3   9       48.93       56.43      2.83 o 
  -1  -3   9       49.48       37.54      2.30 o 
   0  -3   9       34.64       42.30      2.48 o 
   1  -3   9       20.47       18.01      1.91 o 
   2  -3   9       33.35       48.56      2.84 o 
   3  -3   9       53.01       58.88      2.32 o 
  -3  -2   9       13.32       16.36      1.89 o 
  -2  -2   9       35.30       42.48      2.35 o 
  -1  -2   9       36.50       22.16      1.77 o 
   0  -2   9       27.60       33.41      2.16 o 
   1  -2   9      291.85      286.56      5.89 o 
   2  -2   9       72.65       68.18      2.16 o 
   3  -2   9      254.66      282.98      4.59 o 
  -3  -1   9        2.97        0.76      1.12 o 
  -2  -1   9      101.13      100.72      3.15 o 
  -1  -1   9      151.15      157.73      3.92 o 
   0  -1   9       34.43       28.51      1.91 o 
   1  -1   9       58.46       61.94      1.64 o 
   2  -1   9       76.97       78.23      2.13 o 
   3  -1   9        1.01        0.02      1.00 o 
  -2   0   9       13.08       15.41      1.45 o 
  -1   0   9        1.62        1.11      0.86 o 
   0   0   9      260.96      241.16      3.29 o 
   1   0   9       11.17        7.85      0.83 o 
   2   0   9       15.73       18.96      1.24 o 
   3   0   9       51.97       55.33      2.83 o 
   4   0   9        6.85        3.82      1.80 o 
  -2   1   9        3.20        1.85      0.71 o 
  -1   1   9      467.37      450.49      4.99 o 
   0   1   9      118.47      116.89      2.28 o 
   1   1   9       70.61       74.92      2.98 o 
   2   1   9        6.36        8.64      2.62 o 
   3   1   9      143.73      141.90      4.19 o 
   4   1   9        6.83        8.20      1.96 o 
  -4   2   9       83.63      101.83      4.53 o 
  -3   2   9       13.57       16.54      2.02 o 
  -2   2   9        8.60        7.47      1.11 o 
  -1   2   9      703.83      705.29      5.83 o 
   0   2   9       60.55       66.94      2.69 o 
   1   2   9      331.58      325.17      5.54 o 
   2   2   9      246.21      212.77      4.62 o 
   3   2   9        1.26        2.34      1.26 o 
   4   2   9        8.11       14.25      2.16 o 
  -4   3   9       18.08       16.41      2.40 o 
  -3   3   9       35.39       33.04      2.55 o 
  -2   3   9        0.28       -0.96      0.87 o 
  -1   3   9      465.20      456.75      4.98 o 
   0   3   9       32.18       33.35      0.96 o 
   1   3   9        1.41       -0.27      0.74 o 
   2   3   9        1.60        3.23      1.08 o 
   3   3   9        5.70        8.32      1.52 o 
   4   3   9        1.13        1.44      1.54 o 
  -4   4   9        0.18       -1.62      1.50 o 
  -3   4   9        4.72        7.76      1.63 o 
  -2   4   9      139.37      129.94      3.80 o 
  -1   4   9       36.25       38.70      1.22 o 
   0   4   9      300.24      294.56      3.66 o 
   1   4   9      177.59      164.49      3.75 o 
   2   4   9        1.89        0.88      1.46 o 
   3   4   9      129.07      132.07      4.02 o 
   4   4   9        3.38        0.56      1.40 o 
  -4   5   9       17.31       31.31      2.90 o 
  -3   5   9       13.32        7.41      1.69 o 
  -2   5   9      150.60      151.77      4.20 o 
  -1   5   9       55.51       60.03      1.42 o 
   0   5   9       13.90       14.53      0.97 o 
   1   5   9      143.21      144.99      3.75 o 
   2   5   9       20.70       16.85      2.76 o 
   3   5   9        5.19        8.50      1.99 o 
   4   5   9       28.43       35.56      2.88 o 
  -3   6   9      195.24      168.40      4.94 o 
  -2   6   9        1.55       -0.41      1.06 o 
  -1   6   9      109.39      129.99      3.54 o 
   0   6   9       76.29       76.72      1.76 o 
   1   6   9      106.26      102.81      3.22 o 
   2   6   9     1013.46      993.09     13.99 o 
   3   6   9       82.13       79.35      3.33 o 
   4   6   9       66.01       68.56      3.63 o 
  -3   7   9       39.12       30.52      2.53 o 
  -2   7   9       14.97       13.22      1.70 o 
  -1   7   9       22.78       22.59      1.78 o 
   0   7   9       86.87       87.89      1.95 o 
   1   7   9      260.04      257.76      5.57 o 
   2   7   9       88.13       93.85      4.61 o 
   3   7   9        5.83        8.85      1.61 o 
   4   7   9        0.08       -2.33      1.55 o 
  -3   8   9       20.63       10.04      1.84 o 
  -2   8   9      138.50      158.33      4.56 o 
  -1   8   9       92.67       96.83      3.39 o 
   0   8   9        0.18       -0.80      0.61 o 
   1   8   9       95.30       86.00      3.09 o 
   2   8   9       54.81       47.43      2.72 o 
   3   8   9       91.24       74.58      3.62 o 
  -3   9   9       11.49       16.07      2.32 o 
  -2   9   9       13.24       18.45      2.14 o 
  -1   9   9       21.51       28.27      2.08 o 
   0   9   9      267.64      266.13      5.18 o 
   1   9   9       29.65       37.80      2.41 o 
   2   9   9      128.48      132.21      4.16 o 
   3   9   9      139.57      144.47      4.46 o 
  -3  10   9       29.18       21.97      2.50 o 
  -2  10   9       16.73       17.12      2.15 o 
  -1  10   9       14.00       11.66      1.56 o 
   0  10   9      594.96      599.95     14.39 o 
   1  10   9       79.72       80.23      3.41 o 
   2  10   9       41.58       46.65      2.90 o 
   3  10   9       11.66       14.77      2.27 o 
  -2  11   9       55.30       68.05      3.44 o 
  -1  11   9       30.30       24.07      2.11 o 
   0  11   9      104.80      105.52      2.56 o 
   1  11   9        7.52        9.88      1.81 o 
   2  11   9       69.99       56.69      3.18 o 
   3  11   9        2.41       -0.99      1.71 o 
  -2  12   9        2.28       -2.08      1.39 o 
  -1  12   9       44.15       37.31      2.60 o 
   0  12   9        8.53        9.44      1.22 o 
   1  12   9        0.65        2.39      1.49 o 
   2  12   9        2.83        4.45      1.66 o 
  -1  13   9       29.07       34.80      2.71 o 
   0  13   9       19.17       24.23      2.55 o 
   1  13   9        3.30        3.40      1.72 o 
   0  -6  10        3.09       -0.88      1.28 o 
   1  -6  10      121.52      146.89      5.09 o 
  -1  -5  10       85.31       82.58      3.71 o 
   0  -5  10        0.25        2.48      1.33 o 
   1  -5  10      204.13      241.33      6.19 o 
   2  -5  10        8.45        5.14      1.65 o 
  -2  -4  10        0.96        4.72      1.38 o 
  -1  -4  10       25.78       24.92      2.30 o 
   0  -4  10       82.22       86.67      3.63 o 
   1  -4  10        0.65        1.37      1.25 o 
   2  -4  10       83.86       88.99      3.90 o 
  -2  -3  10       92.74      103.87      3.88 o 
  -1  -3  10       33.16       33.61      2.44 o 
   1  -3  10        8.82        6.53      1.56 o 
   2  -3  10       54.71       52.35      3.07 o 
   3  -3  10       38.86       48.36      3.25 o 
  -3  -2  10        7.82        7.75      1.62 o 
  -2  -2  10      123.13      122.55      3.88 o 
  -1  -2  10       16.20       15.69      1.67 o 
   0  -2  10       12.98        8.51      1.56 o 
   1  -2  10      139.14      158.42      4.41 o 
   2  -2  10       70.29       78.67      3.54 o 
   3  -2  10       15.40       15.92      1.54 o 
  -3  -1  10       49.00       52.84      2.75 o 
  -2  -1  10       17.19       12.85      1.54 o 
   0  -1  10      158.94      149.01      4.04 o 
   1  -1  10       30.69       34.53      1.43 o 
   2  -1  10       56.40       54.20      1.92 o 
   3  -1  10       46.02       53.25      2.20 o 
  -2   0  10       96.03       87.95      3.10 o 
  -1   0  10       20.14       24.02      1.85 o 
   0   0  10       18.26       20.04      1.09 o 
   1   0  10        5.90        7.08      1.17 o 
   2   0  10        6.90        9.20      1.04 o 
   3   0  10       50.10       56.39      2.98 o 
  -2   1  10       90.34      100.06      2.96 o 
  -1   1  10        2.44        2.25      0.82 o 
   0   1  10        7.25        5.41      0.74 o 
   1   1  10      214.45      186.07      2.98 o 
   2   1  10       59.03       61.14      2.65 o 
   3   1  10       62.03       61.66      3.09 o 
  -3   2  10       24.97       23.83      2.37 o 
  -2   2  10        2.63        3.18      0.74 o 
  -1   2  10       17.10       17.37      1.00 o 
   0   2  10      281.04      279.05      3.74 o 
   1   2  10       11.83       22.16      3.22 o 
   2   2  10      287.68      272.81     10.82 o 
   3   2  10        9.21       13.59      1.89 o 
   4   2  10        1.24        3.59      1.72 o 
  -3   3  10      141.48      150.20      4.82 o 
  -2   3  10       38.71       48.19      2.70 o 
  -1   3  10      481.65      458.30     10.84 o 
   0   3  10      646.01      634.49      6.90 o 
   1   3  10        0.73       -0.13      0.75 o 
   2   3  10      177.90      163.46      4.08 o 
   3   3  10        5.01        3.09      1.33 o 
   4   3  10        4.20        5.97      1.81 o 
  -3   4  10       51.46       38.63      2.82 o 
  -2   4  10       63.23       54.09      2.71 o 
  -1   4  10      207.89      209.46      2.55 o 
   0   4  10      139.22      129.62      1.87 o 
   1   4  10       45.69       51.51      2.36 o 
   2   4  10        1.46       -1.10      0.90 o 
   3   4  10       39.73       35.44      2.82 o 
   4   4  10       62.15       71.35      3.74 o 
  -3   5  10       10.64       13.31      1.94 o 
  -2   5  10        0.48       -1.02      0.96 o 
  -1   5  10       37.96       38.29      1.28 o 
   0   5  10      381.09      355.23      5.09 o 
   1   5  10      479.85      468.60      8.20 o 
   2   5  10       14.62       13.28      1.66 o 
   3   5  10        1.16        4.02      1.46 o 
   4   5  10       19.96       11.37      2.11 o 
  -3   6  10        6.36        5.29      1.61 o 
  -2   6  10       74.79       76.93      3.29 o 
  -1   6  10      209.38      216.24      4.80 o 
   0   6  10      449.63      428.35      5.05 o 
   1   6  10      422.98      403.14      7.54 o 
   2   6  10       32.20       39.93      5.21 o 
   3   6  10      104.95       94.79      3.75 o 
  -3   7  10       75.40       68.78      3.53 o 
  -2   7  10      135.52      146.17      4.43 o 
  -1   7  10       39.07       42.51      2.32 o 
   0   7  10        5.48        4.20      0.76 o 
   1   7  10        0.61       -1.32      0.94 o 
   2   7  10       28.00       27.93      2.10 o 
   3   7  10        8.23        3.89      2.00 o 
  -3   8  10       11.24        9.72      1.92 o 
  -2   8  10       21.62       21.31      2.19 o 
  -1   8  10      143.93      148.45      4.11 o 
   0   8  10        2.32        1.05      1.31 o 
   1   8  10      120.48      101.10      3.47 o 
   2   8  10       59.06       61.16      3.11 o 
   3   8  10       25.15       22.88      2.33 o 
  -3   9  10        3.02       -0.01      1.38 o 
  -2   9  10        0.61        1.39      1.25 o 
  -1   9  10       22.65       28.59      2.20 o 
   0   9  10       28.17       20.73      1.30 o 
   1   9  10       18.11       18.03      1.89 o 
   2   9  10       76.84       68.89      3.36 o 
   3   9  10       65.58       61.24      4.01 o 
  -2  10  10       75.01       75.12      3.65 o 
  -1  10  10        5.55        5.57      1.43 o 
   0  10  10      100.58       94.38      2.95 o 
   1  10  10      422.22      458.66      8.88 o 
   2  10  10       44.67       46.01      2.99 o 
   3  10  10       23.27       23.38      2.65 o 
  -2  11  10      164.63      198.57      5.75 o 
  -1  11  10       48.08       53.29      2.91 o 
   0  11  10        0.18       -0.75      0.84 o 
   1  11  10       78.55       92.83      3.90 o 
   2  11  10        9.69        9.78      1.98 o 
  -2  12  10        5.01        0.20      1.57 o 
  -1  12  10        0.08        0.37      1.38 o 
   0  12  10        6.47       11.28      1.40 o 
   1  12  10       10.71        8.15      1.84 o 
   2  12  10       13.80       11.64      2.18 o 
  -1  13  10        5.28        4.49      1.62 o 
   0  13  10       76.55       75.58      4.57 o 
   1  13  10        2.32        2.95      1.72 o 
   0  -5  11       26.34       28.92      2.57 o 
  -1  -4  11       55.58       63.90      3.34 o 
   0  -4  11       46.59       40.87      2.80 o 
   1  -4  11        5.14        7.22      1.79 o 
  -2  -3  11       31.73       37.03      2.71 o 
  -1  -3  11       17.17        8.64      1.63 o 
   0  -3  11      159.29      124.85      4.35 o 
   1  -3  11       30.15       24.94      2.40 o 
   2  -3  11       20.67       22.47      2.45 o 
  -2  -2  11       63.63       63.24      3.12 o 
  -1  -2  11      157.93      164.09      4.56 o 
   0  -2  11       14.65       13.32      1.85 o 
   1  -2  11        6.15        5.19      1.56 o 
   2  -2  11       86.08       92.97      3.97 o 
  -2  -1  11       17.94       16.40      1.87 o 
  -1  -1  11       32.80       31.70      2.22 o 
   0  -1  11       70.37       81.84      3.33 o 
   1  -1  11       56.92       53.10      2.86 o 
   2  -1  11       50.64       51.70      5.63 o 
   3  -1  11       32.70       28.31      2.02 o 
  -2   0  11       35.32       34.45      2.27 o 
  -1   0  11       16.25       18.02      1.78 o 
   0   0  11       84.82       61.09      2.78 o 
   1   0  11       21.15       27.23      2.79 o 
   2   0  11       70.90       65.62      2.16 o 
   3   0  11       72.99       76.40      2.60 o 
  -2   1  11       11.84       15.64      1.62 o 
  -1   1  11       26.69       31.54      2.09 o 
   0   1  11        0.46        0.10      0.62 o 
   1   1  11      256.25      240.20      3.76 o 
   2   1  11       97.95       83.37      2.95 o 
   3   1  11        8.27       10.54      1.82 o 
  -2   2  11      238.35      230.37      4.77 o 
  -1   2  11        5.79       10.24      0.95 o 
   0   2  11      175.66      163.29      6.33 o 
   1   2  11        3.40        3.31      0.78 o 
   2   2  11        2.39        1.99      1.69 o 
   3   2  11       36.46       37.19      2.68 o 
  -3   3  11       83.80       96.06      4.21 o 
  -2   3  11      433.12      417.77      8.10 o 
  -1   3  11      442.45      417.53      4.98 o 
   0   3  11      660.66      673.55      7.23 o 
   1   3  11       27.38       37.75      2.24 o 
   2   3  11      114.90      100.43      3.84 o 
   3   3  11      257.71      232.17      8.29 o 
  -3   4  11        0.63        0.75      1.31 o 
  -2   4  11        0.93       -1.30      1.03 o 
  -1   4  11       11.24        9.45      0.76 o 
   0   4  11      245.31      246.98      3.64 o 
   1   4  11        2.51        3.31      1.13 o 
   2   4  11       41.99       46.71      2.52 o 
   3   4  11        0.14        2.04      1.35 o 
  -3   5  11       32.24       31.47      2.69 o 
  -2   5  11       38.30       36.94      2.53 o 
  -1   5  11      441.56      460.02      4.41 o 
   0   5  11       82.88       78.65      1.54 o 
   1   5  11      157.11      142.68      3.97 o 
   2   5  11       88.50       85.85      3.25 o 
   3   5  11        0.05       -1.13      1.21 o 
  -3   6  11       10.31       13.60      2.05 o 
  -2   6  11       11.66       13.71      1.82 o 
  -1   6  11        1.49        0.17      1.03 o 
   0   6  11       85.99       89.72      3.62 o 
   1   6  11       34.35       22.91      1.93 o 
   2   6  11       45.58       47.37      2.57 o 
   3   6  11       60.15       53.38      3.09 o 
  -3   7  11       53.86       58.66      3.39 o 
  -2   7  11      308.99      318.94      6.95 o 
  -1   7  11       42.52       52.86      1.98 o 
   0   7  11       85.55       85.18      2.05 o 
   1   7  11        0.54        0.46      1.06 o 
   2   7  11        2.78        4.85      1.34 o 
   3   7  11      102.39       79.42     12.21 o 
  -3   8  11        5.44        6.74      1.73 o 
  -2   8  11        4.01        0.87      1.25 o 
  -1   8  11        0.05        3.68      1.32 o 
   0   8  11        0.96        1.43      0.77 o 
   1   8  11       67.11       64.33      3.10 o 
   2   8  11      235.01      222.55      5.75 o 
   3   8  11        0.53       -0.13      1.49 o 
  -2   9  11       14.04       12.82      2.07 o 
  -1   9  11       56.57       45.21      2.59 o 
   0   9  11      101.38      105.50      2.42 o 
   1   9  11        2.69        4.78      1.49 o 
   2   9  11        4.71       10.41      1.89 o 
   3   9  11        2.88        6.26      1.77 o 
  -2  10  11       11.00        7.98      1.78 o 
  -1  10  11       25.57       30.40      2.43 o 
   0  10  11        0.57        1.35      0.86 o 
   1  10  11      104.11      118.49      4.18 o 
   2  10  11        5.57        0.53      1.51 o 
   3  10  11       24.09       16.87      2.49 o 
  -2  11  11        0.01        2.05      1.50 o 
  -1  11  11      111.25      126.99      4.17 o 
   0  11  11       41.58       49.22      3.11 o 
   1  11  11      148.14      154.00      4.90 o 
   2  11  11        5.05        5.72      1.86 o 
  -1  12  11       44.34       50.10      2.36 o 
   0  12  11       21.28       16.14      2.28 o 
   1  12  11       73.61       74.28      3.82 o 
   2  12  11        6.73        5.92      2.00 o 
   0  13  11       25.72       24.35      2.84 o 
   1  13  11        8.34        7.59      2.07 o 
   0  -4  12       56.68       58.32      3.44 o 
  -1  -3  12        5.93        9.04      1.77 o 
   0  -3  12       29.09       34.72      2.74 o 
   1  -3  12      198.07      208.51      5.83 o 
  -2  -2  12        0.01       -1.58      1.10 o 
   0  -2  12       61.46       65.46      3.41 o 
   1  -2  12       36.83       40.29      2.89 o 
   2  -2  12       11.83       18.46      2.33 o 
  -2  -1  12       74.35       90.41      3.69 o 
  -1  -1  12       10.34       19.36      2.05 o 
   0  -1  12        0.13        0.03      1.13 o 
   1  -1  12        0.01        0.20      1.26 o 
   2  -1  12        7.53        6.93      1.64 o 
  -2   0  12      187.37      180.04      4.77 o 
  -1   0  12        4.89        4.55      1.31 o 
   0   0  12      210.72      232.85      5.47 o 
   1   0  12      250.04      222.32      5.56 o 
   2   0  12        3.33        2.86      1.00 o 
   3   0  12       38.18       40.28      2.16 o 
  -2   1  12       36.36       45.11      2.49 o 
  -1   1  12      115.53      110.85      3.57 o 
   0   1  12       27.59       24.53      2.11 o 
   1   1  12        0.64        2.26      1.12 o 
   2   1  12       30.94       30.28      2.47 o 
   3   1  12        0.00       -1.49      0.99 o 
  -1   2  12      283.04      299.73      5.98 o 
   0   2  12       16.33       13.98      1.10 o 
   1   2  12        0.08       -2.53      2.17 o 
   2   2  12       84.50       81.78      3.38 o 
   3   2  12       30.23       37.02      2.79 o 
  -1   3  12       35.10       31.51      1.41 o 
   0   3  12       56.37       51.21      1.72 o 
   1   3  12      541.84      537.19      6.49 o 
   2   3  12        1.43        3.71      1.39 o 
   3   3  12       56.31       49.98      3.12 o 
  -3   4  12        4.62        3.65      1.84 o 
  -2   4  12      152.11      173.25      4.99 o 
  -1   4  12        7.76       11.43      0.86 o 
   0   4  12       22.25       22.56      1.30 o 
   1   4  12      384.85      364.28      7.13 o 
   2   4  12        7.76        9.36      1.64 o 
   3   4  12       23.16       18.73      2.27 o 
  -3   5  12       19.22       27.20      2.77 o 
  -2   5  12        7.57       12.38      2.02 o 
  -1   5  12      152.53      149.05      2.95 o 
   0   5  12      340.22      333.44      5.24 o 
   1   5  12        0.09        1.01      1.01 o 
   2   5  12       41.05       31.18      3.23 o 
   3   5  12        0.17        0.31      1.40 o 
  -3   6  12       51.30       44.21      3.25 o 
  -2   6  12       19.63       21.62      2.21 o 
  -1   6  12       28.75       32.73      1.59 o 
   0   6  12        4.33        4.76      0.70 o 
   1   6  12        1.18        1.46      1.22 o 
   2   6  12       48.07       45.74      2.60 o 
   3   6  12       22.83       26.04      2.49 o 
  -3   7  12       36.26       42.55      3.21 o 
  -2   7  12        6.18        9.07      1.86 o 
  -1   7  12      134.85      135.23      2.89 o 
   0   7  12       94.00       84.47      3.97 o 
   1   7  12      128.41      122.19      3.94 o 
   2   7  12       12.72        8.61      1.71 o 
   3   7  12       17.27       18.63      2.31 o 
  -2   8  12        7.98        5.69      1.64 o 
  -1   8  12      183.00      196.30     11.26 o 
   0   8  12        0.97        1.89      1.20 o 
   1   8  12        1.47        1.59      1.25 o 
   2   8  12       67.16       62.27      3.39 o 
   3   8  12        9.81       12.98      2.99 o 
  -2   9  12       12.42        5.88      1.76 o 
  -1   9  12       51.31       50.98      2.09 o 
   0   9  12       55.55       59.10      3.11 o 
   1   9  12       15.14       13.97      1.97 o 
   2   9  12        5.43        4.03      1.55 o 
   3   9  12       24.26       23.31      2.85 o 
  -2  10  12       56.60       83.26      3.94 o 
  -1  10  12       16.41       10.88      1.72 o 
   0  10  12        8.11        6.15      1.61 o 
   1  10  12        0.09       -0.81      1.35 o 
   2  10  12       33.11       35.70      2.95 o 
  -1  11  12       27.44       33.03      1.98 o 
   0  11  12        2.67        1.63      1.53 o 
   1  11  12        6.68        3.22      1.80 o 
   2  11  12      178.37      167.56      5.46 o 
  -1  12  12       31.24       25.31      2.20 o 
   0  12  12       27.10       26.15      2.75 o 
   1  12  12       22.69       16.45      2.56 o 
  -1  -2  13        4.01        0.73      1.39 o 
   0  -2  13       42.28       37.10      2.91 o 
   1  -2  13        3.97        4.76      1.64 o 
  -1  -1  13       28.69       26.49      2.51 o 
   0  -1  13      169.46      166.50      4.98 o 
   1  -1  13        2.44        1.34      1.43 o 
   2  -1  13        6.78        5.46      1.79 o 
  -2   0  13       84.05      111.79      4.07 o 
  -1   0  13      201.46      207.65      5.35 o 
   0   0  13        9.29        8.85      1.67 o 
   1   0  13       30.06       25.64      2.49 o 
   2   0  13       70.25       72.15      3.75 o 
  -1   1  13       29.95       28.01      2.24 o 
   0   1  13        1.25        1.04      1.26 o 
   1   1  13       21.52       27.27      2.46 o 
   2   1  13      103.60      117.16      3.10 o 
  -1   2  13        7.09        5.69      1.40 o 
   0   2  13      144.37      159.32      4.46 o 
   1   2  13        0.03        2.97      1.07 o 
   2   2  13       12.37        9.49      2.08 o 
  -1   3  13       19.25       22.07      1.90 o 
   0   3  13        8.86        8.40      1.04 o 
   1   3  13       45.56       54.04      2.24 o 
   2   3  13       19.49       14.68      1.43 o 
   3   3  13       18.13       33.35      2.74 o 
   0   4  13      181.36      164.21      3.18 o 
   1   4  13       37.14       32.26      1.70 o 
   2   4  13       72.06       69.47      3.25 o 
   3   4  13       15.86       15.65      2.53 o 
  -2   5  13       68.25       83.58      2.65 o 
  -1   5  13        7.64        8.49      1.17 o 
   0   5  13      136.73      138.75      9.19 o 
   1   5  13       62.61       56.48      2.85 o 
   2   5  13       99.52       88.28      4.78 o 
   3   5  13       18.44       14.93      2.17 o 
  -2   6  13       45.80       52.38      3.20 o 
  -1   6  13        9.38        8.27      1.15 o 
   0   6  13       47.73       54.58      1.91 o 
   1   6  13       46.17       43.04      2.67 o 
   2   6  13       31.93       34.42      2.70 o 
   3   6  13       11.61        8.75      2.00 o 
  -2   7  13       11.71        9.99      1.74 o 
  -1   7  13       17.69       20.12      4.69 o 
   0   7  13        7.48        8.73      1.03 o 
   1   7  13       99.61       83.03      3.52 o 
   2   7  13        1.14        4.21      1.55 o 
   3   7  13       11.49       10.61      2.21 o 
  -2   8  13        4.70        3.58      1.56 o 
  -1   8  13       62.08       62.81      2.24 o 
   0   8  13      134.59      146.06      4.48 o 
   1   8  13       11.00       11.48      1.88 o 
   2   8  13       18.82       12.08      2.09 o 
  -2   9  13       13.80        6.95      1.97 o 
  -1   9  13        2.79       -0.33      0.93 o 
   0   9  13       64.38       66.87      3.37 o 
   1   9  13       14.38       14.44      2.06 o 
   2   9  13        0.72       -0.40      1.36 o 
  -1  10  13       12.29       13.53      2.95 o 
   0  10  13        1.20        0.04      1.30 o 
   1  10  13       17.82       15.28      2.28 o 
   2  10  13        0.08        3.85      1.75 o 
  -1  11  13        0.08        0.91      1.15 o 
   0  11  13       13.23       23.48      2.65 o 
   1  11  13       28.61       32.38      2.89 o 
   0  12  13       69.72       81.04      4.14 o 
   1  12  13       56.43       60.22      3.86 o 
   0  -1  14       56.65       59.48      3.53 o 
  -1   0  14       97.71      118.18      4.40 o 
   0   0  14        0.34       -1.73      1.15 o 
   1   0  14       61.81       61.17      3.48 o 
  -1   1  14      136.93      148.28      4.54 o 
   0   1  14       18.60        9.86      1.82 o 
   1   1  14        0.22       -2.03      1.35 o 
   2   1  14       45.42       49.40      3.40 o 
  -1   2  14       40.68       48.66      2.86 o 
   0   2  14      105.48       83.73      3.60 o 
   1   2  14        5.83        1.44      1.39 o 
   2   2  14        6.81       13.68      1.72 o 
  -1   3  14       39.43       37.76      2.48 o 
   0   3  14       20.74       20.50      2.07 o 
   1   3  14        1.91       -1.37      0.91 o 
   2   3  14       47.88       47.16      2.18 o 
   0   4  14       29.92       31.14      1.60 o 
   1   4  14       36.50       32.42      1.79 o 
   2   4  14      108.63       89.18      4.09 o 
  -2   5  14       53.00       56.61      3.46 o 
  -1   5  14        6.09        5.56      1.67 o 
   0   5  14       95.75      100.07      2.54 o 
   1   5  14      325.92      326.12      9.95 o 
   2   5  14      187.88      170.67      5.21 o 
  -2   6  14       44.47       59.59      3.98 o 
  -1   6  14        0.14       -1.30      0.87 o 
   0   6  14        9.21        8.59      1.19 o 
   1   6  14       33.48       30.11      2.44 o 
   2   6  14       14.59       13.94      2.24 o 
  -2   7  14        2.67        2.09      1.23 o 
  -1   7  14       27.81       24.61      3.17 o 
   0   7  14       10.22       15.33      2.04 o 
   1   7  14       70.66       67.81      3.36 o 
   2   7  14       66.19       67.00      3.64 o 
  -2   8  14       33.24       41.08      2.19 o 
  -1   8  14       18.39       28.39      1.73 o 
   0   8  14      128.60      130.40      4.40 o 
   1   8  14       10.05        7.76      1.78 o 
   2   8  14       17.16       32.16      2.87 o 
  -1   9  14       32.38       36.41      1.96 o 
   0   9  14       41.37       34.37      2.80 o 
   1   9  14        9.72        7.29      1.76 o 
   2   9  14        0.09       -2.28      1.52 o 
  -1  10  14        9.63       12.06      1.48 o 
   0  10  14       58.37       66.08      3.60 o 
   1  10  14       25.52       22.73      2.63 o 
   0  11  14       28.54       38.21      3.15 o 
   1  11  14        7.85       20.33      2.60 o 
   0   1  15      111.25      103.79      4.27 o 
  -1   2  15       10.65       10.01      1.78 o 
   0   2  15      102.98      124.92      4.53 o 
   1   2  15       11.04        8.75      1.91 o 
   0   3  15        1.43        3.14      1.49 o 
   1   3  15       65.32       64.89      3.50 o 
   0   4  15       40.33       39.86      2.77 o 
   1   4  15       69.00       63.76      2.64 o 
   0   5  15       13.98       17.68      1.44 o 
   1   5  15       80.82       81.32      2.67 o 
   2   5  15       46.66       43.75      3.26 o 
  -1   6  15       62.14       64.46      3.39 o 
   0   6  15       27.51       29.79      2.55 o 
   1   6  15       56.88       55.29      2.23 o 
   2   6  15        0.19        3.13      1.66 o 
  -1   7  15       80.50       84.21      2.72 o 
   0   7  15        3.77        1.79      1.52 o 
   1   7  15       16.77       25.39      2.43 o 
  -1   8  15        0.11       -1.92      1.28 o 
   0   8  15       15.11       25.47      2.50 o 
   1   8  15       60.54       53.62      3.25 o 
  -1   9  15        1.91        3.04      1.63 o 
   0   9  15        1.14        2.32      1.58 o 
   1   9  15       52.20       41.91      3.20 o 
   0  10  15        6.93        4.96      1.95 o 
   0   5  16        2.12        0.85      1.54 o 
   0   6  16        0.08        3.25      1.71 o 
   0   7  16       74.01       74.63      3.78 o 
                                                 
